# Supplementary material for: 2-{[(E)-2-Hy­droxy­benzyl­idene]amino}-1H-isoindole-1,3(2H)-dione
Source: Acta Crystallogr Sect E Struct Rep Online. 2010 Oct 2;66(Pt 11):o2703. doi: 10.1107/S1600536810038407 (PMC3009371; doi:10.1107/S1600536810038407)
Supplement: Supplementary file 1 [file e-66-o2703-sup1.cif]

##############################################################################
###                                                                        ###
###        Electronic paper (Acta Crystallographica Section E)             ###
###                                                                        ###
##############################################################################
#                                                                            #
# This CIF contains the data in a paper accepted for publication in Acta     #
# Crystallographica Section E. It conforms to the requirements of Notes      #
# for Authors for Section E, and has been peer reviewed under the auspices   #
# of the IUCr Commission on Journals.                                        #
#                                                                            #
# Full details of the Crystallographic Information File format               #
# are given in the paper "The Crystallographic Information File (CIF):       #
# a New Standard Archive File for Crystallography" by S. R. Hall, F. H.      #
# Allen and I. D. Brown [Acta Cryst. (1991), A47, 655-685].                  #
#                                                                            #
# The current version of the core CIF dictionary is obtainable from          #
# ftp://ftp.iucr.org/pub/cif_core.dic. The current version number is 2.4.    #
#                                                                            #
# Software is freely available for graphical display of the structure(s) in  #
# this CIF.  For information consult the CIF home page http://www.iucr.org/  #
# cif/home.html                                                              #
#                                                                            #
# This file may be used for bona fide research purposes within the           #
# scientific community so long as proper attribution is given to the journal # 
# article from which it was obtained.                                        #
#                                                                            #
##############################################################################
                                             
data_I
_audit_creation_method     SHELXL-97
_chemical_name_systematic
;
2-{[(<i>E</i>)-2-Hydroxybenzylidene]amino}-1<i>H</i>-isoindole-
1,3(2<i>H</i>)-dione
;
_chemical_name_common     ?
_chemical_formula_moiety     'C15 H10 N2 O3'
_chemical_formula_sum     'C15 H10 N2 O3'
_chemical_formula_iupac     'C15 H10 N2 O3'
_chemical_formula_weight     266.25
_chemical_melting_point     '465'
_symmetry_cell_setting     monoclinic
_symmetry_space_group_name_H-M     'P 21/c'
_symmetry_space_group_name_Hall     '-P 2ybc'
loop_
    _symmetry_equiv_pos_as_xyz
    'x, y, z'
    '-x, y+1/2, -z+1/2'
    '-x, -y, -z'
    'x, -y-1/2, z-1/2'
_cell_length_a     7.0877(2)
_cell_length_b     8.2400(4)
_cell_length_c     21.2752(7)
_cell_angle_alpha     90.00
_cell_angle_beta     92.659(3)
_cell_angle_gamma     90.00
_cell_volume     1241.19(8)
_cell_formula_units_Z     4
_cell_measurement_reflns_used     2184
_cell_measurement_theta_min     2.65
_cell_measurement_theta_max     25.00
_cell_measurement_temperature     293(2)
_exptl_crystal_description     plate
_exptl_crystal_colour     yellow
_exptl_crystal_size_max     0.22
_exptl_crystal_size_mid     0.15
_exptl_crystal_size_min     0.12
_exptl_crystal_density_diffrn     1.425
_exptl_crystal_density_meas     ?
_exptl_crystal_density_method     'not measured'
_exptl_crystal_F_000     552
_exptl_absorpt_coefficient_mu     0.102
_exptl_absorpt_correction_type     multi-scan
_exptl_absorpt_process_details     '(SADABS; Sheldrick, 2004)'
_exptl_absorpt_correction_T_min     0.982
_exptl_absorpt_correction_T_max     0.988
_exptl_special_details
;
IR \n(Nujolmull, cm^-1^): 1768 and 1725 (C=O), 1617 (HC=N), 3386 (Ph---OH). ^1^H
NMR (DMSO-<i>d~6~</i>, p.p.m.): 10.67 (s, 1H, Ph---OH), 9.45 (s, 1H, HC=N),
6.92--7.91 (m, 4H, Ar---H). FAB-MS: m/<i>z</i> = 267 [<i>M</i>+1]^+^, Anal.
Calc. for C~15~H~10~N~2~O~3~; C, 67.67; H, 3.79; N, 10.52; O, 18.03; Found: C,
67.05; H, 3.81; N, 10.68; O, 17.98,; Electronic spectra: 289 nm and 334 nm.
;
_diffrn_ambient_temperature     293(2)
_diffrn_radiation_type     MoK\a
_diffrn_radiation_wavelength     0.71073
_diffrn_radiation_source     'fine-focus sealed tube'
_diffrn_radiation_monochromator     graphite
_diffrn_measurement_device_type     'Bruker SMART CCD area-detector'
_diffrn_measurement_method     '\w and \f scans'
_diffrn_detector_area_resol_mean     ?
_diffrn_reflns_number     11806
_diffrn_reflns_av_R_equivalents     0.0229
_diffrn_reflns_av_sigmaI/netI     0.0188
_diffrn_reflns_theta_min     2.65
_diffrn_reflns_theta_max     25.00
_diffrn_reflns_theta_full     25.00
_diffrn_measured_fraction_theta_max     1.000
_diffrn_measured_fraction_theta_full     1.000
_diffrn_reflns_limit_h_min     -8
_diffrn_reflns_limit_h_max     8
_diffrn_reflns_limit_k_min     -9
_diffrn_reflns_limit_k_max     9
_diffrn_reflns_limit_l_min     -25
_diffrn_reflns_limit_l_max     25
_diffrn_reflns_reduction_process
;
;
_diffrn_standards_number     0
_diffrn_standards_interval_count     ?
_diffrn_standards_interval_time     ?
_diffrn_standards_decay_%     ?
_refine_special_details
;
Refinement of <i>F</i>^2^ against ALL reflections. The weighted <i>R</i>-factor
<i>wR</i> and goodness of fit <i>S</i> are based on <i>F</i>^2^, conventional
<i>R</i>-factors <i>R</i> are based on <i>F</i>, with <i>F</i> set to zero for
negative <i>F</i>^2^. The threshold expression of <i>F</i>^2^ >
2\s(<i>F</i>^2^) is used only for calculating <i>R</i>-factors(gt) <i>etc</i>.
and is not relevant to the choice of reflections for refinement.
<i>R</i>-factors based on <i>F</i>^2^ are statistically about twice as large
as those based on <i>F</i>, and <i>R</i>- factors based on ALL data will be
even larger.
;
_reflns_number_total     2184
_reflns_number_gt     1541
_reflns_threshold_expression     I>2\s(I)
_refine_ls_structure_factor_coef     Fsqd
_refine_ls_matrix_type     full
_refine_ls_R_factor_all     0.0522
_refine_ls_R_factor_gt     0.0352
_refine_ls_wR_factor_gt     0.0940
_refine_ls_wR_factor_ref     0.0977
_refine_ls_goodness_of_fit_ref     1.095
_refine_ls_restrained_S_all     1.095
_refine_ls_number_reflns     2184
_refine_ls_number_parameters     182
_refine_ls_number_restraints     0
_refine_ls_hydrogen_treatment     constr
_refine_ls_weighting_scheme     calc
_refine_ls_weighting_details
         'calc w=1/[\s^2^(Fo^2^)+(0.0449P)^2^+0.0801P] where P=(Fo^2^+2Fc^2^)/3'
_atom_sites_solution_hydrogens     geom
_atom_sites_solution_primary     direct
_atom_sites_solution_secondary     difmap
_refine_ls_shift/su_max     0.000
_refine_ls_shift/su_mean     0.000
_refine_diff_density_max     0.104
_refine_diff_density_min     -0.106
_refine_ls_extinction_method     'SHELXL97 (Sheldrick, 2008)'
_refine_ls_extinction_coef     0.0088(16)
_refine_ls_extinction_expression
                                  'Fc^*^=kFc[1+0.001xFc^2^\l^3^/sin(2\q)]^-1/4^'
loop_
    _atom_type_symbol
    _atom_type_description
    _atom_type_scat_dispersion_real
    _atom_type_scat_dispersion_imag
    _atom_type_scat_source
    'C' 'C' 0.0033 0.0016
                         'International Tables Vol C Tables 4.2.6.8 and 6.1.1.4'
    'H' 'H' 0.0000 0.0000
                         'International Tables Vol C Tables 4.2.6.8 and 6.1.1.4'
    'N' 'N' 0.0061 0.0033
                         'International Tables Vol C Tables 4.2.6.8 and 6.1.1.4'
    'O' 'O' 0.0106 0.0060
                         'International Tables Vol C Tables 4.2.6.8 and 6.1.1.4'
_computing_data_collection     'SMART (Bruker, 2001)'
_computing_cell_refinement     'SAINT (Bruker, 2001)'
_computing_data_reduction     'SAINT (Bruker, 2001)'
_computing_structure_solution     'SHELXS97 (Sheldrick, 2008)'
_computing_structure_refinement     'SHELXL97 (Sheldrick, 2008)'
_computing_molecular_graphics     'ORTEP-3 (Farrugia, 1997)'
_computing_publication_material     'SHELXL97 (Sheldrick, 2008)'
loop_
    _atom_site_type_symbol
    _atom_site_label
    _atom_site_fract_x
    _atom_site_fract_y
    _atom_site_fract_z
    _atom_site_U_iso_or_equiv
    _atom_site_adp_type
    _atom_site_calc_flag
    _atom_site_refinement_flags
    _atom_site_occupancy
    _atom_site_disorder_assembly
    _atom_site_disorder_group
    O O3 -0.27271(15) 0.27296(16) 0.07498(5) 0.0836(4) Uani d . 1 . .
    O O4 0.28488(17) 0.31121(18) -0.02433(5) 0.0877(4) Uani d . 1 . .
    O O5 0.00226(15) 0.52524(17) 0.19986(5) 0.0846(4) Uani d . 1 . .
    H H5 -0.0194 0.4752 0.1670 0.127 Uiso calc R 1 . .
    N N1 0.02621(17) 0.31346(16) 0.03847(5) 0.0579(4) Uani d . 1 . .
    N N2 0.08319(18) 0.40089(16) 0.09127(5) 0.0591(4) Uani d . 1 . .
    C C1 -0.3130(3) 0.0248(2) -0.11364(9) 0.0780(5) Uani d . 1 . .
    H H1 -0.4146 -0.0282 -0.1338 0.094 Uiso calc R 1 . .
    C C2 -0.1434(3) 0.0318(2) -0.14198(8) 0.0798(5) Uani d . 1 . .
    H H2 -0.1320 -0.0162 -0.1812 0.096 Uiso calc R 1 . .
    C C3 0.0112(3) 0.1090(2) -0.11336(8) 0.0739(5) Uani d . 1 . .
    H H3 0.1262 0.1138 -0.1327 0.089 Uiso calc R 1 . .
    C C4 -0.0109(2) 0.1786(2) -0.05531(7) 0.0580(4) Uani d . 1 . .
    C C5 -0.1815(2) 0.1703(2) -0.02662(7) 0.0578(4) Uani d . 1 . .
    C C6 -0.3351(2) 0.0955(2) -0.05535(8) 0.0716(5) Uani d . 1 . .
    H H6 -0.4506 0.0923 -0.0363 0.086 Uiso calc R 1 . .
    C C7 0.1244(2) 0.2722(2) -0.01510(7) 0.0614(4) Uani d . 1 . .
    C C8 -0.1610(2) 0.2551(2) 0.03459(7) 0.0607(4) Uani d . 1 . .
    C C9 0.2541(2) 0.4496(2) 0.09978(7) 0.0610(4) Uani d . 1 . .
    H H9 0.3422 0.4266 0.0700 0.073 Uiso calc R 1 . .
    C C10 0.3099(2) 0.54030(19) 0.15573(7) 0.0557(4) Uani d . 1 . .
    C C11 0.4953(2) 0.5961(2) 0.16350(8) 0.0700(5) Uani d . 1 . .
    H H11 0.5798 0.5748 0.1324 0.084 Uiso calc R 1 . .
    C C12 0.5558(3) 0.6816(2) 0.21590(9) 0.0783(5) Uani d . 1 . .
    H H12 0.6801 0.7176 0.2204 0.094 Uiso calc R 1 . .
    C C13 0.4304(3) 0.7134(2) 0.26175(9) 0.0781(5) Uani d . 1 . .
    H H13 0.4705 0.7720 0.2973 0.094 Uiso calc R 1 . .
    C C14 0.2476(3) 0.6602(2) 0.25587(8) 0.0741(5) Uani d . 1 . .
    H H14 0.1648 0.6823 0.2874 0.089 Uiso calc R 1 . .
    C C15 0.1854(2) 0.5737(2) 0.20321(8) 0.0610(4) Uani d . 1 . .
loop_
    _atom_site_aniso_label
    _atom_site_aniso_U_11
    _atom_site_aniso_U_22
    _atom_site_aniso_U_33
    _atom_site_aniso_U_12
    _atom_site_aniso_U_13
    _atom_site_aniso_U_23
    O3 0.0731(8) 0.1092(11) 0.0704(7) -0.0031(7) 0.0216(6) -0.0101(7)
    O4 0.0713(8) 0.1189(12) 0.0746(8) -0.0043(7) 0.0206(6) -0.0070(7)
    O5 0.0675(8) 0.1089(11) 0.0789(8) -0.0129(7) 0.0191(6) -0.0184(7)
    N1 0.0613(8) 0.0631(9) 0.0498(7) 0.0052(6) 0.0078(6) 0.0018(7)
    N2 0.0640(9) 0.0584(9) 0.0550(8) 0.0062(7) 0.0045(6) 0.0027(6)
    C1 0.0967(14) 0.0658(13) 0.0705(11) 0.0020(10) -0.0077(10) -0.0015(10)
    C2 0.1067(15) 0.0726(14) 0.0597(10) 0.0146(11) 0.0006(10) -0.0049(9)
    C3 0.0871(12) 0.0750(13) 0.0606(10) 0.0132(10) 0.0139(9) 0.0029(9)
    C4 0.0706(10) 0.0528(10) 0.0510(8) 0.0114(8) 0.0071(7) 0.0108(8)
    C5 0.0692(10) 0.0525(10) 0.0520(8) 0.0090(8) 0.0047(7) 0.0111(7)
    C6 0.0745(11) 0.0693(12) 0.0711(11) 0.0009(9) 0.0043(9) 0.0073(10)
    C7 0.0654(10) 0.0640(12) 0.0558(9) 0.0106(9) 0.0127(8) 0.0093(8)
    C8 0.0641(10) 0.0632(12) 0.0556(9) 0.0072(8) 0.0105(8) 0.0083(8)
    C9 0.0626(10) 0.0622(11) 0.0589(9) 0.0106(8) 0.0100(7) 0.0092(8)
    C10 0.0587(9) 0.0502(10) 0.0581(9) 0.0058(7) 0.0031(7) 0.0097(7)
    C11 0.0626(11) 0.0696(13) 0.0781(11) 0.0025(9) 0.0079(8) 0.0107(10)
    C12 0.0713(11) 0.0699(13) 0.0928(14) -0.0089(9) -0.0062(10) 0.0072(11)
    C13 0.0924(14) 0.0607(13) 0.0797(12) -0.0031(10) -0.0130(10) -0.0018(10)
    C14 0.0827(12) 0.0714(13) 0.0687(11) 0.0012(10) 0.0076(9) -0.0059(10)
    C15 0.0612(10) 0.0568(11) 0.0653(10) 0.0005(8) 0.0048(8) 0.0043(8)
_geom_special_details
;
All s.u.'s (except the s.u. in the dihedral angle between two l.s. planes) are
estimated using the full covariance matrix. The cell s.u.'s are taken into
account individually in the estimation of s.u.'s in distances, angles and
torsion angles; correlations between s.u.'s in cell parameters are only used
when they are defined by crystal symmetry. An approximate (isotropic)
treatment of cell s.u.'s is used for estimating s.u.'s involving l.s. planes.
;
loop_
    _geom_bond_atom_site_label_1
    _geom_bond_atom_site_label_2
    _geom_bond_site_symmetry_2
    _geom_bond_distance
    _geom_bond_publ_flag
    O3 C8 . 1.2041(17) ?
    O4 C7 . 1.2068(17) ?
    O5 C15 . 1.3568(18) ?
    O5 H5 . 0.8200 ?
    N1 N2 . 1.3791(17) ?
    N1 C7 . 1.4044(19) ?
    N1 C8 . 1.4105(19) ?
    N2 C9 . 1.2811(18) ?
    C1 C2 . 1.371(2) ?
    C1 C6 . 1.386(2) ?
    C1 H1 . 0.9300 ?
    C2 C3 . 1.384(2) ?
    C2 H2 . 0.9300 ?
    C3 C4 . 1.377(2) ?
    C3 H3 . 0.9300 ?
    C4 C5 . 1.381(2) ?
    C4 C7 . 1.473(2) ?
    C5 C6 . 1.370(2) ?
    C5 C8 . 1.479(2) ?
    C6 H6 . 0.9300 ?
    C9 C10 . 1.445(2) ?
    C9 H9 . 0.9300 ?
    C10 C11 . 1.395(2) ?
    C10 C15 . 1.399(2) ?
    C11 C12 . 1.371(2) ?
    C11 H11 . 0.9300 ?
    C12 C13 . 1.375(2) ?
    C12 H12 . 0.9300 ?
    C13 C14 . 1.368(2) ?
    C13 H13 . 0.9300 ?
    C14 C15 . 1.383(2) ?
    C14 H14 . 0.9300 ?
loop_
    _geom_angle_atom_site_label_1
    _geom_angle_atom_site_label_2
    _geom_angle_atom_site_label_3
    _geom_angle_site_symmetry_1
    _geom_angle_site_symmetry_3
    _geom_angle
    _geom_angle_publ_flag
    C15 O5 H5 . . 109.5 ?
    N2 N1 C7 . . 130.54(13) ?
    N2 N1 C8 . . 117.71(11) ?
    C7 N1 C8 . . 111.74(13) ?
    C9 N2 N1 . . 121.21(13) ?
    C2 C1 C6 . . 120.94(17) ?
    C2 C1 H1 . . 119.5 ?
    C6 C1 H1 . . 119.5 ?
    C1 C2 C3 . . 121.24(17) ?
    C1 C2 H2 . . 119.4 ?
    C3 C2 H2 . . 119.4 ?
    C4 C3 C2 . . 117.71(16) ?
    C4 C3 H3 . . 121.1 ?
    C2 C3 H3 . . 121.1 ?
    C3 C4 C5 . . 120.97(16) ?
    C3 C4 C7 . . 129.82(15) ?
    C5 C4 C7 . . 109.20(13) ?
    C6 C5 C4 . . 121.26(15) ?
    C6 C5 C8 . . 130.43(14) ?
    C4 C5 C8 . . 108.30(14) ?
    C5 C6 C1 . . 117.88(16) ?
    C5 C6 H6 . . 121.1 ?
    C1 C6 H6 . . 121.1 ?
    O4 C7 N1 . . 125.03(16) ?
    O4 C7 C4 . . 129.65(15) ?
    N1 C7 C4 . . 105.31(13) ?
    O3 C8 N1 . . 124.36(15) ?
    O3 C8 C5 . . 130.20(15) ?
    N1 C8 C5 . . 105.43(12) ?
    N2 C9 C10 . . 119.96(14) ?
    N2 C9 H9 . . 120.0 ?
    C10 C9 H9 . . 120.0 ?
    C11 C10 C15 . . 118.16(15) ?
    C11 C10 C9 . . 119.24(15) ?
    C15 C10 C9 . . 122.60(14) ?
    C12 C11 C10 . . 121.56(16) ?
    C12 C11 H11 . . 119.2 ?
    C10 C11 H11 . . 119.2 ?
    C11 C12 C13 . . 119.14(17) ?
    C11 C12 H12 . . 120.4 ?
    C13 C12 H12 . . 120.4 ?
    C14 C13 C12 . . 120.96(18) ?
    C14 C13 H13 . . 119.5 ?
    C12 C13 H13 . . 119.5 ?
    C13 C14 C15 . . 120.29(17) ?
    C13 C14 H14 . . 119.9 ?
    C15 C14 H14 . . 119.9 ?
    O5 C15 C14 . . 117.54(14) ?
    O5 C15 C10 . . 122.57(15) ?
    C14 C15 C10 . . 119.88(15) ?
loop_
    _geom_torsion_atom_site_label_1
    _geom_torsion_atom_site_label_2
    _geom_torsion_atom_site_label_3
    _geom_torsion_atom_site_label_4
    _geom_torsion_site_symmetry_1
    _geom_torsion_site_symmetry_2
    _geom_torsion_site_symmetry_3
    _geom_torsion_site_symmetry_4
    _geom_torsion
    _geom_torsion_publ_flag
    C7 N1 N2 C9 . . . . -5.3(2) ?
    C8 N1 N2 C9 . . . . 175.89(14) ?
    C6 C1 C2 C3 . . . . 0.2(3) ?
    C1 C2 C3 C4 . . . . 0.1(3) ?
    C2 C3 C4 C5 . . . . 0.4(2) ?
    C2 C3 C4 C7 . . . . -177.72(16) ?
    C3 C4 C5 C6 . . . . -1.3(2) ?
    C7 C4 C5 C6 . . . . 177.25(15) ?
    C3 C4 C5 C8 . . . . 179.92(15) ?
    C7 C4 C5 C8 . . . . -1.58(17) ?
    C4 C5 C6 C1 . . . . 1.5(2) ?
    C8 C5 C6 C1 . . . . -179.97(16) ?
    C2 C1 C6 C5 . . . . -1.0(3) ?
    N2 N1 C7 O4 . . . . -1.0(3) ?
    C8 N1 C7 O4 . . . . 177.88(15) ?
    N2 N1 C7 C4 . . . . -179.74(14) ?
    C8 N1 C7 C4 . . . . -0.87(17) ?
    C3 C4 C7 O4 . . . . 1.2(3) ?
    C5 C4 C7 O4 . . . . -177.15(17) ?
    C3 C4 C7 N1 . . . . 179.85(16) ?
    C5 C4 C7 N1 . . . . 1.52(17) ?
    N2 N1 C8 O3 . . . . -2.0(2) ?
    C7 N1 C8 O3 . . . . 178.98(14) ?
    N2 N1 C8 C5 . . . . 178.99(12) ?
    C7 N1 C8 C5 . . . . -0.04(17) ?
    C6 C5 C8 O3 . . . . 3.4(3) ?
    C4 C5 C8 O3 . . . . -177.93(16) ?
    C6 C5 C8 N1 . . . . -177.66(16) ?
    C4 C5 C8 N1 . . . . 1.02(17) ?
    N1 N2 C9 C10 . . . . -179.69(13) ?
    N2 C9 C10 C11 . . . . -178.34(14) ?
    N2 C9 C10 C15 . . . . 2.3(2) ?
    C15 C10 C11 C12 . . . . -0.1(2) ?
    C9 C10 C11 C12 . . . . -179.50(15) ?
    C10 C11 C12 C13 . . . . -0.2(3) ?
    C11 C12 C13 C14 . . . . 0.4(3) ?
    C12 C13 C14 C15 . . . . -0.3(3) ?
    C13 C14 C15 O5 . . . . -179.50(15) ?
    C13 C14 C15 C10 . . . . 0.0(3) ?
    C11 C10 C15 O5 . . . . 179.69(14) ?
    C9 C10 C15 O5 . . . . -0.9(2) ?
    C11 C10 C15 C14 . . . . 0.2(2) ?
    C9 C10 C15 C14 . . . . 179.56(15) ?
loop_
    _geom_hbond_atom_site_label_D
    _geom_hbond_atom_site_label_H
    _geom_hbond_atom_site_label_A
    _geom_hbond_site_symmetry_A
    _geom_hbond_distance_DH
    _geom_hbond_distance_HA
    _geom_hbond_distance_DA
    _geom_hbond_angle_DHA
    _geom_hbond_publ_flag
    O5 H5 N2 . 0.82 1.90 2.6152(16) 145 yes
    C9 H9 O4 . 0.93 2.24 2.8937(19) 127 yes
data_global
_journal_data_validation_number     ?
_journal_date_recd_electronic     2010-09-18
_journal_date_accepted     2010-09-25
_journal_name_full     'Acta Crystallographica, Section E'
_journal_year     2010
_journal_volume     66
_journal_issue     11
_journal_page_first     o2703
_journal_page_last     o2703
_journal_paper_category     QO
_journal_coeditor_code     WN2411
_publ_contact_author_name     'H.C.Devarajegowda'
_publ_contact_author_address
;
Department of Physics
Yuvaraja's College (Constituent College)
University of Mysore, Mysore
Karnataka, India.
;
_publ_contact_author_email     'devarajegowda@yahoo.com'
_publ_contact_author_fax     '+91 0821 2419292'
_publ_contact_author_phone     '+91 0821 2518101'
_publ_section_title
;\
2-{[(<i>E</i>)-2-Hydroxybenzylidene]amino}-1<i>H</i>-isoindole-\
1,3(2<i>H</i>)-dione
;
loop_
    _publ_author_name
    _publ_author_address
    'H. C. Devarajegowda'
;
Department of Physics
Yuvaraja's College (Constituent College)
University of Mysore
Mysore 570 005
Karnataka
India
;
    'H. D. Revanasiddappa'
;
Department of Studies in Chemistry
Manasagangotri
University of Mysore
Mysore 570 006
Karnataka
India
;
    'L. Shiva Kumar'
;
Department of Studies in Chemistry
Manasagangotri
University of Mysore
Mysore 570 006
Karnataka
India
;
    'V. Sumangala'
;
Sequent Scientific India limited
Baikampadi, Mangalore
Karnataka
India
;
    'V. D. Jagadeesh Prasad'
;
Department of Chemistry
Mangalore University
Mangalagangotri 574 199
Karnataka
India
;
