# Supplementary material for: 2-{[(E)-2-Hy­droxy­benzyl­idene]amino}-1H-isoindole-1,3(2H)-dione
Source: Acta Crystallogr Sect E Struct Rep Online. 2010 Oct 2;66(Pt 11):o2703. doi: 10.1107/S1600536810038407 (PMC3009371; doi:10.1107/S1600536810038407)
Supplement: Supplementary file 2 [file e-66-o2703-Isup2.hkl]

#
# h,k,l, Fc-squared, Fo-squared, sigma(Fo-squared) and status flag
#
data_I
_shelx_title ' VVD1C_red in P2(1)/c'
_shelx_refln_list_code          4
_shelx_F_calc_maximum      170.56
_exptl_crystal_F_000       552.00
_reflns_d_resolution_high  0.8409
 
loop_
 _symmetry_equiv_pos_as_xyz
 'x, y, z'
 '-x, y+1/2, -z+1/2'
 '-x, -y, -z'
 'x, -y-1/2, z-1/2'
 
_cell_length_a     7.0877
_cell_length_b     8.2400
_cell_length_c    21.2752
_cell_angle_alpha  90.000
_cell_angle_beta   92.659
_cell_angle_gamma  90.000
 
_shelx_F_squared_multiplier     1.000
 
loop_
 _refln_index_h
 _refln_index_k
 _refln_index_l
 _refln_F_squared_calc
 _refln_F_squared_meas
 _refln_F_squared_sigma
 _refln_observed_status
   1   0   0     5177.76     4906.42     28.18 o
   2   0   0      110.55      102.36      1.13 o
   3   0   0      843.25      882.32      8.13 o
   4   0   0     1629.70     1785.40      8.94 o
   5   0   0        9.32        8.42      0.70 o
   6   0   0      174.46      179.93      4.19 o
   7   0   0      163.67      166.20      4.98 o
   8   0   0        1.16        1.91      2.13 o
   1   1   0     2342.07     2190.62      8.50 o
   2   1   0       53.10       46.40      0.67 o
   3   1   0      916.87      927.84      4.60 o
   4   1   0      515.86      552.07      5.91 o
   5   1   0       82.50       85.27      1.59 o
   6   1   0        5.13        6.21      1.18 o
   7   1   0        9.22        8.80      1.34 o
   8   1   0        0.81        0.03      1.43 o
   0   2   0      423.95      421.76      3.79 o
   1   2   0       40.27       41.94      1.22 o
   2   2   0       26.45       28.42      0.73 o
   3   2   0      371.21      380.82      3.94 o
   4   2   0        2.84        1.64      0.70 o
   5   2   0        2.35        0.64      1.08 o
   6   2   0       37.92       41.05      1.94 o
   7   2   0       32.26       31.98      2.59 o
   8   2   0        0.17        0.50      1.87 o
   1   3   0       27.71       28.84      0.71 o
   2   3   0      101.20      108.54      1.61 o
   3   3   0        8.74       14.41      0.70 o
   4   3   0       12.94       17.35      0.89 o
   5   3   0      148.60      146.86      3.80 o
   6   3   0        2.90        1.74      1.66 o
   7   3   0       30.99       25.57      2.44 o
   8   3   0        2.96        2.30      1.81 o
   0   4   0      347.68      353.79      7.79 o
   1   4   0        2.88        3.24      1.29 o
   2   4   0      294.47      289.28      3.14 o
   3   4   0        4.54        5.29      0.74 o
   4   4   0       15.94       17.84      0.85 o
   5   4   0        5.39        5.75      1.69 o
   6   4   0        2.21        2.69      1.70 o
   7   4   0       62.78       73.36      3.98 o
   1   5   0      152.35      152.88      3.82 o
   2   5   0       48.66       42.59      2.17 o
   3   5   0       15.09       16.44      1.19 o
   4   5   0        3.72        3.95      1.00 o
   5   5   0       12.81       13.58      1.89 o
   6   5   0        9.40        9.95      1.89 o
   7   5   0       27.87       30.08      4.21 o
   0   6   0        2.80        1.21      2.41 o
   1   6   0       16.44       15.34      1.88 o
   2   6   0        4.91        2.90      1.58 o
   3   6   0       91.17       86.83      3.13 o
   4   6   0       66.56       65.86      3.29 o
   5   6   0       36.53       35.19      2.60 o
   6   6   0        0.00        0.00      1.84 o
   1   7   0       14.25       12.42      2.09 o
   2   7   0       48.84       48.17      2.81 o
   3   7   0        3.94        0.97      1.60 o
   4   7   0       12.82       10.55      2.20 o
   5   7   0        6.92        6.76      2.34 o
   0   8   0       73.53       77.59      5.28 o
   1   8   0        0.00        0.45      1.90 o
   2   8   0        0.01        0.00      1.96 o
   3   8   0        1.89        1.74      2.62 o
   4   8   0       16.53       26.80      3.65 o
   1   9   0       10.89        8.61      2.26 o
   2   9   0        0.38        0.00      2.09 o
   3   9   0        0.00        0.00      3.01 o
  -8   1   1        0.74        2.43      1.74 o
  -7   1   1        0.12        0.00      1.22 o
  -6   1   1       17.47       18.40      1.24 o
  -5   1   1        1.42        1.31      0.65 o
  -4   1   1      292.76      297.78      2.76 o
  -3   1   1      144.52      144.78      1.51 o
  -2   1   1      182.57      171.98      1.23 o
  -1   1   1      606.78      564.95      1.84 o
   0   1   1      372.93      376.67      2.43 o
   1   1   1      422.51      406.48      2.42 o
   2   1   1      129.80      121.72      0.87 o
   3   1   1      158.29      171.99      1.52 o
   4   1   1      118.50      113.49      1.38 o
   5   1   1      200.64      197.38      2.49 o
   6   1   1       92.43       95.50      2.64 o
   7   1   1        0.25        0.00      1.37 o
   8   1   1        1.01        2.29      1.53 o
  -8   2   1        0.23        0.36      1.72 o
  -7   2   1        3.05        3.08      1.54 o
  -6   2   1        6.20        7.48      1.37 o
  -5   2   1       26.67       24.72      1.70 o
  -4   2   1      383.54      382.37      4.25 o
  -3   2   1      174.88      175.83      1.98 o
  -2   2   1       14.13       12.27      0.40 o
  -1   2   1       50.63       48.27      0.72 o
   0   2   1      634.25      575.51      4.20 o
   1   2   1    11051.32    11049.62     45.84 o
   2   2   1      157.79      167.41      1.92 o
   3   2   1      807.82      857.29      3.57 o
   4   2   1        7.71        5.07      0.83 o
   5   2   1        3.98        3.32      1.18 o
   6   2   1        0.14        0.08      1.31 o
   7   2   1        1.74        0.57      1.96 o
   8   2   1        1.97        2.15      2.04 o
  -8   3   1        0.02        0.00      2.14 o
  -7   3   1        0.49        0.53      1.73 o
  -6   3   1        2.74        1.67      1.78 o
  -5   3   1      155.07      158.79      3.90 o
  -4   3   1        9.91       10.23      0.96 o
  -3   3   1       31.97       34.96      0.93 o
  -2   3   1       18.43       20.45      0.75 o
  -1   3   1        9.02       10.46      0.63 o
   0   3   1      254.52      235.34      2.54 o
   1   3   1      205.77      202.33      2.22 o
   2   3   1      354.18      360.27      2.59 o
   3   3   1        0.53        1.28      0.54 o
   4   3   1        5.69        4.85      0.68 o
   5   3   1      111.36      115.37      3.46 o
   6   3   1       38.94       44.83      3.21 o
   7   3   1       11.22        8.40      1.94 o
  -7   4   1       36.46       38.95      2.93 o
  -6   4   1       60.52       61.56      3.59 o
  -5   4   1        7.70        9.17      1.67 o
  -4   4   1       65.87       66.98      1.43 o
  -3   4   1        5.93        5.29      0.72 o
  -2   4   1        3.91        4.16      0.78 o
  -1   4   1      115.72      108.42      2.82 o
   0   4   1       92.34       84.46      2.60 o
   1   4   1      301.70      294.14      3.96 o
   2   4   1      163.02      170.05      2.44 o
   3   4   1       28.66       29.00      1.29 o
   4   4   1        1.65        1.42      0.55 o
   5   4   1       13.43       12.82      1.88 o
   6   4   1      121.11      120.72      5.47 o
   7   4   1       17.29       21.17      2.88 o
  -7   5   1        9.53       11.09      2.27 o
  -6   5   1        3.47        4.05      1.84 o
  -5   5   1        0.65        0.41      1.65 o
  -4   5   1       35.83       32.47      1.70 o
  -3   5   1      169.19      177.86      3.21 o
  -2   5   1      176.48      181.49      3.91 o
  -1   5   1       80.81       87.57      2.99 o
   0   5   1      101.39       96.89      3.17 o
   1   5   1       82.57       83.80      2.97 o
   2   5   1       16.95       16.64      1.62 o
   3   5   1      230.85      242.09      4.97 o
   4   5   1        6.49        6.60      0.98 o
   5   5   1        3.44        2.77      1.63 o
   6   5   1        0.00        0.15      1.83 o
   7   5   1       22.29       27.37      2.85 o
  -6   6   1        0.12        0.64      1.83 o
  -5   6   1        9.28        7.91      1.88 o
  -4   6   1        3.89        3.17      1.75 o
  -3   6   1       18.57       17.01      1.75 o
  -2   6   1      138.79      141.83      3.95 o
  -1   6   1       15.10       15.78      1.86 o
   0   6   1       62.30       60.41      2.99 o
   1   6   1       30.83       28.39      2.24 o
   2   6   1       13.21       12.85      1.79 o
   3   6   1       13.00       11.46      1.58 o
   4   6   1        0.13        0.38      1.55 o
   5   6   1        1.57        0.36      1.82 o
   6   6   1        2.14        2.89      1.86 o
  -5   7   1        4.16        5.42      2.33 o
  -4   7   1        7.58        2.88      2.07 o
  -3   7   1        0.72        0.00      1.53 o
  -2   7   1       14.20       12.50      1.88 o
  -1   7   1       56.02       54.18      3.00 o
   0   7   1      172.73      172.05      4.91 o
   1   7   1        0.00        0.00      1.77 o
   2   7   1       16.75       17.50      2.17 o
   3   7   1       21.37       20.05      2.10 o
   4   7   1       18.16       16.17      2.38 o
   5   7   1        0.14        0.00      2.26 o
  -4   8   1        3.11        4.89      3.18 o
  -3   8   1        4.06        2.23      2.82 o
  -2   8   1        0.06        0.00      1.89 o
  -1   8   1       26.69       28.90      2.86 o
   0   8   1        0.04        0.00      2.05 o
   1   8   1        3.90        3.20      1.95 o
   2   8   1        5.00        3.93      1.95 o
   3   8   1       77.95       79.56      3.66 o
   4   8   1       12.62       13.50      3.29 o
  -3   9   1        1.05        1.28      2.84 o
  -2   9   1        1.93        0.00      2.20 o
  -1   9   1        0.48        0.22      1.97 o
   0   9   1        4.83        2.69      2.12 o
   1   9   1       35.80       36.25      3.04 o
   2   9   1        1.40        1.60      2.09 o
   3   9   1       64.86       70.33      5.02 o
  -8   0   2        0.88        0.94      2.05 o
  -7   0   2       58.75       57.66      2.92 o
  -6   0   2       39.81       35.94      2.24 o
  -5   0   2      309.03      304.62      2.87 o
  -4   0   2       74.42       83.38      2.06 o
  -3   0   2     1065.52     1082.68      4.83 o
  -2   0   2      896.53      844.93      3.77 o
  -1   0   2    19551.73    19994.80    304.12 o
   1   0   2       98.56       94.25      1.02 o
   2   0   2     2952.51     2896.29     15.89 o
   3   0   2      229.45      245.44      2.35 o
   4   0   2      503.25      545.45      4.57 o
   5   0   2       29.42       29.16      1.14 o
   6   0   2        0.48        0.06      1.56 o
   7   0   2        1.78        2.82      2.29 o
   8   0   2       10.61        9.85      2.50 o
  -8   1   2        0.07        0.00      1.63 o
  -7   1   2       13.16       14.06      1.53 o
  -6   1   2       61.33       58.99      1.81 o
  -5   1   2      169.29      173.18      3.03 o
  -4   1   2      214.36      235.51      2.25 o
  -3   1   2       37.07       39.34      0.79 o
  -2   1   2      845.57      785.49      2.65 o
  -1   1   2      104.57       97.93      0.71 o
   0   1   2      526.57      478.92      2.78 o
   1   1   2      710.22      677.45      4.05 o
   2   1   2      327.34      319.38      2.01 o
   3   1   2        3.42        4.14      0.37 o
   4   1   2      127.76      122.04      1.93 o
   5   1   2       30.24       34.01      1.03 o
   6   1   2      116.62      113.50      2.41 o
   7   1   2       21.29       22.63      1.95 o
   8   1   2        0.20        0.72      1.56 o
  -8   2   2        0.87        1.22      2.12 o
  -7   2   2       41.41       46.41      2.29 o
  -6   2   2      479.67      480.02      6.48 o
  -5   2   2        7.08        7.16      1.16 o
  -4   2   2        0.59        0.70      0.61 o
  -3   2   2      571.99      583.87      3.21 o
  -2   2   2        0.55        0.41      0.24 o
  -1   2   2      130.19      134.16      1.14 o
   0   2   2     6103.51     5991.23     38.36 o
   1   2   2    29091.08    30752.18     93.01 o
   2   2   2      234.17      243.89      2.13 o
   3   2   2       39.92       42.22      0.80 o
   4   2   2      316.29      319.55      3.65 o
   5   2   2        7.01        7.17      1.29 o
   6   2   2        6.80        5.42      1.34 o
   7   2   2       39.57       43.48      2.67 o
   8   2   2        7.16        9.34      2.20 o
  -8   3   2        0.12        1.33      2.30 o
  -7   3   2       18.65       15.80      2.23 o
  -6   3   2      191.80      196.06      4.79 o
  -5   3   2        0.92        0.81      1.29 o
  -4   3   2        5.04        3.56      0.70 o
  -3   3   2       54.88       61.69      1.08 o
  -2   3   2      289.23      292.25      2.23 o
  -1   3   2       28.59       23.62      0.83 o
   0   3   2     2871.50     2785.22      9.53 o
   1   3   2      530.81      508.29      4.13 o
   2   3   2      319.63      299.82      2.21 o
   3   3   2      337.69      343.22      4.38 o
   4   3   2      210.81      215.92      3.54 o
   5   3   2        1.23        2.29      1.47 o
   6   3   2      117.44      113.41      3.72 o
   7   3   2        1.15        1.62      1.96 o
  -7   4   2        3.98        5.17      1.93 o
  -6   4   2        5.59        6.77      1.69 o
  -5   4   2       39.12       41.67      2.52 o
  -4   4   2        1.65        2.06      0.45 o
  -3   4   2      374.81      397.25      3.55 o
  -2   4   2      656.57      660.46      5.64 o
  -1   4   2       16.15       11.88      1.29 o
   0   4   2        0.02        0.00      1.12 o
   1   4   2        0.06        0.00      1.20 o
   2   4   2      120.61      127.43      2.98 o
   3   4   2      133.98      124.06      1.86 o
   4   4   2        6.65        4.47      0.72 o
   5   4   2        9.24        8.54      1.04 o
   6   4   2        0.01        1.06      1.86 o
   7   4   2        0.04        1.66      2.09 o
  -7   5   2        0.31        1.69      2.65 o
  -6   5   2       16.02       14.42      2.02 o
  -5   5   2       25.15       22.31      2.10 o
  -4   5   2      121.01      116.56      2.83 o
  -3   5   2      123.63      117.85      2.79 o
  -2   5   2       20.04       17.87      1.24 o
  -1   5   2        3.86        5.42      1.45 o
   0   5   2        3.96        2.63      1.60 o
   1   5   2        1.26        1.08      1.50 o
   2   5   2        0.00        0.00      1.31 o
   3   5   2       14.66       17.10      1.57 o
   4   5   2        0.09        0.22      1.27 o
   5   5   2        1.08        1.20      1.76 o
   6   5   2       25.15       28.08      2.61 o
   7   5   2        1.43        1.44      2.16 o
  -6   6   2       13.51       12.46      2.08 o
  -5   6   2       11.29       10.71      1.90 o
  -4   6   2       22.20       21.25      2.27 o
  -3   6   2        3.26        2.41      1.20 o
  -2   6   2       20.48       21.08      1.38 o
  -1   6   2       13.00       13.58      1.79 o
   0   6   2       11.85       12.37      1.93 o
   1   6   2        4.35        2.65      1.58 o
   2   6   2        4.20        5.22      1.56 o
   3   6   2        6.74        7.40      1.60 o
   4   6   2       15.64       16.89      1.79 o
   5   6   2       26.29       21.93      2.24 o
   6   6   2       11.47       11.46      2.06 o
  -5   7   2        3.33        4.23      2.11 o
  -4   7   2        0.08        0.00      2.05 o
  -3   7   2       21.04       21.36      2.05 o
  -2   7   2       47.41       45.25      2.68 o
  -1   7   2       75.00       74.17      3.38 o
   0   7   2       78.46       83.78      3.64 o
   1   7   2        0.29        0.00      1.77 o
   2   7   2        0.36        0.00      1.83 o
   3   7   2       46.58       51.84      3.61 o
   4   7   2       53.55       53.36      3.39 o
   5   7   2        1.93        1.98      2.18 o
  -4   8   2       13.06       10.16      3.08 o
  -3   8   2       12.34        8.54      2.80 o
  -2   8   2       24.21       21.45      2.32 o
  -1   8   2       66.41       62.01      3.45 o
   0   8   2        0.62        0.00      1.92 o
   1   8   2        0.01        0.00      1.91 o
   2   8   2        0.00        0.00      2.01 o
   3   8   2       42.23       47.29      3.14 o
   4   8   2       12.54        8.40      3.05 o
  -3   9   2        3.94        3.33      2.92 o
  -2   9   2        8.49        9.51      2.87 o
  -1   9   2        0.55        0.00      2.04 o
   0   9   2        1.61        0.40      2.16 o
   1   9   2        7.79        5.77      2.19 o
   2   9   2        1.61        0.71      2.11 o
   3   9   2        5.03        5.99      3.01 o
  -8   1   3        0.02        0.21      1.66 o
  -7   1   3        4.31        4.29      1.21 o
  -6   1   3       55.35       53.93      1.82 o
  -5   1   3       38.70       33.29      1.30 o
  -4   1   3       78.23       87.65      1.58 o
  -3   1   3      104.28      105.77      1.34 o
  -2   1   3        0.48        0.15      0.19 o
  -1   1   3      227.55      218.90      1.21 o
   0   1   3     2118.69     2041.92      3.97 o
   1   1   3     2169.74     2048.17      6.87 o
   2   1   3      952.08      941.04      2.80 o
   3   1   3      260.95      271.76      2.00 o
   4   1   3      415.54      415.60      3.28 o
   5   1   3      169.01      163.96      2.54 o
   6   1   3       47.81       46.35      1.69 o
   7   1   3       30.51       26.58      2.07 o
   8   1   3        2.77        0.57      1.59 o
  -8   2   3        2.10        1.73      1.76 o
  -7   2   3       21.85       23.59      1.87 o
  -6   2   3        1.77        5.05      1.41 o
  -5   2   3       87.63       92.53      2.37 o
  -4   2   3       50.25       59.84      1.67 o
  -3   2   3      492.77      496.64      4.70 o
  -2   2   3       23.85       22.90      0.60 o
  -1   2   3       13.87       14.67      0.46 o
   0   2   3    17926.42    18177.86    102.34 o
   1   2   3     5119.56     5167.93     12.09 o
   2   2   3      246.03      245.73      1.80 o
   3   2   3       32.57       35.83      0.78 o
   4   2   3      282.34      292.27      2.66 o
   5   2   3       10.52        9.52      0.87 o
   6   2   3        6.61        5.86      1.56 o
   7   2   3       37.35       33.97      2.74 o
   8   2   3        1.43        2.59      1.68 o
  -7   3   3       58.57       64.80      3.61 o
  -6   3   3        5.86        7.19      1.66 o
  -5   3   3       23.34       23.32      1.58 o
  -4   3   3      225.71      225.64      3.97 o
  -3   3   3     2588.08     2679.07     14.65 o
  -2   3   3       21.87       20.69      0.72 o
  -1   3   3       19.67       21.94      0.92 o
   0   3   3      322.84      297.77      3.16 o
   1   3   3     1831.24     1771.59      7.13 o
   2   3   3       14.28       13.36      0.84 o
   3   3   3       14.17       17.96      0.86 o
   4   3   3       87.46       83.60      1.65 o
   5   3   3        0.01        0.00      0.61 o
   6   3   3        4.77        7.80      1.64 o
   7   3   3        0.05        0.00      1.86 o
  -7   4   3       17.55       13.87      2.71 o
  -6   4   3        0.99        0.65      1.62 o
  -5   4   3       21.52       19.96      1.84 o
  -4   4   3        3.31        3.20      0.61 o
  -3   4   3        0.13        0.74      0.82 o
  -2   4   3        0.02        0.00      0.74 o
  -1   4   3      236.89      234.57      4.01 o
   0   4   3       13.92       17.03      1.50 o
   1   4   3        0.15        1.52      2.05 o
   2   4   3     1008.62     1036.65      9.65 o
   3   4   3        3.09        3.07      0.55 o
   4   4   3      134.09      131.90      3.52 o
   5   4   3       60.18       53.71      2.11 o
   6   4   3        1.43        0.23      1.82 o
   7   4   3        2.59        3.70      1.93 o
  -7   5   3        1.26        0.22      2.55 o
  -6   5   3        8.87       11.07      1.97 o
  -5   5   3       98.90      102.47      3.35 o
  -4   5   3       35.22       36.15      1.79 o
  -3   5   3       52.36       50.39      2.35 o
  -2   5   3      173.96      162.22      3.41 o
  -1   5   3      387.19      390.64      5.82 o
   0   5   3      323.90      319.75      5.44 o
   1   5   3       45.15       48.96      2.46 o
   2   5   3        0.22        0.40      1.52 o
   3   5   3       15.55       18.22      1.71 o
   4   5   3        1.49        2.28      1.39 o
   5   5   3       10.01        8.63      1.99 o
   6   5   3        0.52        0.73      1.99 o
   7   5   3       12.48       16.69      4.29 o
  -6   6   3        0.67        0.76      1.79 o
  -5   6   3       14.22       12.99      1.95 o
  -4   6   3        2.67        4.46      1.76 o
  -3   6   3        3.21        4.03      1.16 o
  -2   6   3        3.57        2.69      1.05 o
  -1   6   3       40.81       38.95      2.47 o
   0   6   3      180.27      180.61      5.46 o
   1   6   3        0.17        0.00      1.59 o
   2   6   3        0.04        0.47      1.56 o
   3   6   3        2.81       16.16      2.05 o
   4   6   3       56.01       67.10      2.74 o
   5   6   3        1.30        2.06      1.86 o
   6   6   3        0.25        0.77      1.93 o
  -5   7   3        3.94        2.73      2.20 o
  -4   7   3        0.95        0.00      2.01 o
  -3   7   3        1.35        0.73      1.35 o
  -2   7   3       16.04       12.29      1.96 o
  -1   7   3       12.33       13.18      2.06 o
   0   7   3        0.40        0.76      1.83 o
   1   7   3       18.64       20.70      2.20 o
   2   7   3        0.30        0.00      1.93 o
   3   7   3       11.82       15.30      2.11 o
   4   7   3       11.65        6.76      2.35 o
   5   7   3        2.49        3.88      2.23 o
  -4   8   3        1.93        2.96      2.95 o
  -3   8   3        0.26        0.00      2.32 o
  -2   8   3        1.92        1.12      1.84 o
  -1   8   3        5.20        6.01      2.07 o
   0   8   3        1.36        1.17      1.99 o
   1   8   3        0.01        0.00      1.95 o
   2   8   3       18.72       18.51      2.96 o
   3   8   3        2.63        3.50      2.05 o
   4   8   3       12.21       11.79      3.26 o
  -3   9   3        0.52        0.00      2.42 o
  -2   9   3        2.76        3.23      2.94 o
  -1   9   3        1.54        0.00      1.98 o
   0   9   3       27.25       28.56      3.88 o
   1   9   3        7.98       11.22      2.38 o
   2   9   3       35.10       30.64      2.99 o
   3   9   3        0.76        0.00      3.01 o
  -8   0   4       18.89       28.42      3.25 o
  -7   0   4       40.30       36.87      2.53 o
  -6   0   4      125.94      113.09      3.50 o
  -5   0   4      541.86      486.45      6.57 o
  -4   0   4       17.41       20.07      0.78 o
  -3   0   4      312.36      321.88      2.57 o
  -2   0   4      464.00      455.65      2.74 o
  -1   0   4      443.38      445.55      2.14 o
   0   0   4      966.24      902.87      4.30 o
   1   0   4      380.63      384.44      2.24 o
   2   0   4      184.68      156.93      1.70 o
   3   0   4     2929.96     3068.64      7.53 o
   4   0   4       19.24       21.58      0.98 o
   5   0   4       29.30       28.52      1.33 o
   6   0   4       47.65       50.44      1.91 o
   7   0   4       14.88       13.35      2.54 o
   8   0   4        2.84        5.57      2.29 o
  -8   1   4        1.82        3.58      1.55 o
  -7   1   4        0.48        0.18      1.23 o
  -6   1   4       37.15       34.28      1.79 o
  -5   1   4       16.66       18.82      1.01 o
  -4   1   4      116.64      128.36      1.94 o
  -3   1   4       27.94       31.79      0.62 o
  -2   1   4      247.70      253.41      1.50 o
  -1   1   4       69.49       58.84      0.59 o
   0   1   4     1225.52     1156.91      3.87 o
   1   1   4       35.28       35.73      0.62 o
   2   1   4      125.85      144.11      1.15 o
   3   1   4      149.47      156.60      2.37 o
   4   1   4      602.68      647.50      5.79 o
   5   1   4        5.66        4.55      0.63 o
   6   1   4       75.84       75.12      2.18 o
   7   1   4        0.18        1.09      1.53 o
   8   1   4        0.00        0.32      1.54 o
  -8   2   4        0.43        3.22      1.66 o
  -7   2   4      132.44      131.55      3.40 o
  -6   2   4       57.67       59.63      2.30 o
  -5   2   4       63.79       64.99      1.64 o
  -4   2   4      194.49      173.68      3.44 o
  -3   2   4      197.68      207.74      1.59 o
  -2   2   4      133.22      118.27      1.20 o
  -1   2   4      508.14      489.12      2.55 o
   0   2   4    15706.23    15893.17     33.57 o
   1   2   4      433.72      408.46      2.67 o
   2   2   4      375.08      388.91      2.92 o
   3   2   4      534.98      542.00      4.73 o
   4   2   4       60.04       66.03      1.61 o
   5   2   4       59.57       58.85      1.47 o
   6   2   4       13.68       12.04      1.81 o
   7   2   4        0.03        0.63      1.71 o
   8   2   4        0.08        1.01      1.79 o
  -7   3   4       34.59       34.08      2.75 o
  -6   3   4        0.12        0.00      1.35 o
  -5   3   4       30.75       30.15      1.67 o
  -4   3   4      101.32       93.72      2.58 o
  -3   3   4      181.46      183.82      2.44 o
  -2   3   4      729.67      709.29      5.16 o
  -1   3   4      635.69      621.96      4.98 o
   0   3   4      409.14      398.97      3.47 o
   1   3   4       18.59       17.06      1.09 o
   2   3   4        7.14        7.21      0.75 o
   3   3   4      100.78      104.46      1.92 o
   4   3   4       25.39       21.67      1.08 o
   5   3   4       62.62       62.02      1.76 o
   6   3   4        1.13        0.12      1.50 o
   7   3   4        1.88        2.26      1.99 o
  -7   4   4        0.37        0.00      2.33 o
  -6   4   4        9.55        8.55      1.73 o
  -5   4   4        7.55        6.77      1.45 o
  -4   4   4       84.41       82.10      2.87 o
  -3   4   4       49.09       51.58      1.76 o
  -2   4   4      424.92      424.78      3.88 o
  -1   4   4      124.90      123.63      2.38 o
   0   4   4       31.71       36.75      2.36 o
   1   4   4     1616.97     1539.81     12.00 o
   2   4   4     1366.65     1312.27      8.62 o
   3   4   4        5.03        5.60      0.63 o
   4   4   4        4.88        3.39      0.82 o
   5   4   4        0.14        0.41      1.23 o
   6   4   4        0.10        0.48      1.75 o
   7   4   4        1.45        1.16      2.04 o
  -7   5   4        3.05        1.41      2.69 o
  -6   5   4       32.43       32.31      2.33 o
  -5   5   4       31.57       30.53      2.21 o
  -4   5   4        1.41        0.62      1.11 o
  -3   5   4        8.71        6.24      1.01 o
  -2   5   4      303.18      301.66      4.87 o
  -1   5   4        1.55        0.62      1.34 o
   0   5   4      805.55      817.72      8.59 o
   1   5   4      466.04      492.50     11.87 o
   2   5   4       76.23       69.00      3.15 o
   3   5   4        5.28        4.98      1.37 o
   4   5   4      145.41      152.01      3.79 o
   5   5   4        0.43        0.00      1.92 o
   6   5   4        5.67        6.70      2.05 o
   7   5   4        6.07        6.26      2.52 o
  -6   6   4        0.27        0.00      2.25 o
  -5   6   4        3.04        4.90      1.73 o
  -4   6   4        4.60        5.88      1.78 o
  -3   6   4        6.19        6.05      1.20 o
  -2   6   4      125.85      126.77      3.18 o
  -1   6   4       87.15       93.07      3.50 o
   0   6   4      138.84      135.62      4.10 o
   1   6   4       11.38       11.94      1.84 o
   2   6   4        5.33        7.27      1.67 o
   3   6   4        8.50        8.26      1.91 o
   4   6   4      241.45      247.14      5.01 o
   5   6   4        1.27        0.80      1.92 o
   6   6   4        6.45        8.67      2.18 o
  -5   7   4        0.81        0.00      2.06 o
  -4   7   4       17.98       19.74      2.55 o
  -3   7   4        3.93        2.64      1.94 o
  -2   7   4        3.96        4.80      1.70 o
  -1   7   4       46.99       46.05      2.88 o
   0   7   4        0.25        0.00      1.88 o
   1   7   4        2.34        1.87      1.85 o
   2   7   4        0.68        0.00      1.90 o
   3   7   4      114.94      131.32      4.32 o
   4   7   4       15.68       21.04      2.81 o
   5   7   4        0.96        0.00      2.22 o
  -4   8   4        1.38        0.00      3.00 o
  -3   8   4        8.77        8.41      2.54 o
  -2   8   4       20.85       19.67      2.63 o
  -1   8   4        5.54        6.65      2.00 o
   0   8   4       20.45       24.01      2.54 o
   1   8   4        0.13        0.00      2.13 o
   2   8   4        1.11        0.63      2.11 o
   3   8   4        0.63        0.34      2.00 o
   4   8   4        8.87       20.60      3.37 o
  -3   9   4        3.68        1.19      2.67 o
  -2   9   4        3.51        3.73      3.03 o
  -1   9   4        4.31        3.35      2.06 o
   0   9   4        0.31        0.83      2.17 o
   1   9   4        8.06        9.70      2.28 o
   2   9   4        2.36        0.13      2.24 o
  -8   1   5        0.15        0.60      1.48 o
  -7   1   5        2.53        2.05      1.22 o
  -6   1   5      346.58      354.15      4.01 o
  -5   1   5      170.34      164.48      2.09 o
  -4   1   5       27.65       30.15      0.73 o
  -3   1   5     1016.57     1057.28      3.89 o
  -2   1   5     2749.28     2680.04      9.26 o
  -1   1   5       69.68       53.77      0.64 o
   0   1   5     2895.01     2707.88      5.17 o
   1   1   5      438.60      443.96      2.24 o
   2   1   5        0.19        0.40      0.29 o
   3   1   5       97.32       90.26      1.36 o
   4   1   5      338.61      359.00      3.01 o
   5   1   5       30.85       29.45      1.04 o
   6   1   5      115.73      115.09      2.87 o
   7   1   5       58.18       54.94      2.56 o
   8   1   5        0.66        0.92      1.48 o
  -8   2   5        8.79        7.66      1.72 o
  -7   2   5       21.30       26.01      2.20 o
  -6   2   5      156.93      149.87      3.23 o
  -5   2   5        8.94        9.44      0.76 o
  -4   2   5       58.89       60.59      1.37 o
  -3   2   5      182.55      185.15      1.66 o
  -2   2   5     1179.16     1181.17      4.11 o
  -1   2   5       52.76       45.89      0.84 o
   0   2   5      817.63      838.17      3.88 o
   1   2   5       18.25       20.99      0.72 o
   2   2   5       87.12      105.71      1.53 o
   3   2   5       99.28      108.93      1.68 o
   4   2   5        3.30        4.10      0.77 o
   5   2   5        4.15        3.73      0.73 o
   6   2   5       50.82       44.67      2.48 o
   7   2   5        1.03        1.19      1.64 o
  -7   3   5        0.44        3.16      1.91 o
  -6   3   5        0.89        0.45      1.33 o
  -5   3   5        0.96        0.00      1.04 o
  -4   3   5       35.14       35.91      1.32 o
  -3   3   5        3.36        2.64      0.70 o
  -2   3   5       18.93       18.75      0.84 o
  -1   3   5      905.62      914.05      6.86 o
   0   3   5       29.55       29.07      1.22 o
   1   3   5        7.80       11.27      1.13 o
   2   3   5      124.18      138.53      2.34 o
   3   3   5       10.16        9.28      0.74 o
   4   3   5        2.95        2.92      0.72 o
   5   3   5       88.37       83.95      3.48 o
   6   3   5       39.11       41.69      2.19 o
   7   3   5        5.62        4.87      1.89 o
  -7   4   5        0.51        0.00      2.33 o
  -6   4   5       54.60       53.38      2.54 o
  -5   4   5       52.61       49.34      2.27 o
  -4   4   5        9.33       11.28      0.96 o
  -3   4   5       40.65       43.49      1.65 o
  -2   4   5       57.12       62.12      1.66 o
  -1   4   5       31.61       29.86      1.36 o
   0   4   5       61.70       62.67      1.85 o
   1   4   5     7070.57     7187.45     28.87 o
   2   4   5      245.69      251.80      3.92 o
   3   4   5        0.90        0.70      1.07 o
   4   4   5        0.39        0.41      1.10 o
   5   4   5      183.25      180.67      3.91 o
   6   4   5        0.97        0.00      1.78 o
   7   4   5        8.10        6.49      2.16 o
  -7   5   5        6.69        7.25      2.50 o
  -6   5   5        0.17        0.74      2.07 o
  -5   5   5       21.03       20.29      1.87 o
  -4   5   5        5.36        6.04      1.38 o
  -3   5   5      168.77      170.25      3.04 o
  -2   5   5        3.94        3.45      0.99 o
  -1   5   5       18.16       18.27      2.05 o
   0   5   5      141.18      144.74      2.95 o
   1   5   5       64.55       63.73      2.90 o
   2   5   5      115.71      118.49      3.50 o
   3   5   5        0.78        0.94      1.19 o
   4   5   5        2.99        2.42      1.67 o
   5   5   5       21.13       16.03      2.29 o
   6   5   5       25.30       28.03      2.67 o
  -6   6   5       11.36       10.72      2.31 o
  -5   6   5        2.68        3.66      1.64 o
  -4   6   5       29.92       32.42      2.73 o
  -3   6   5        6.43        3.62      1.12 o
  -2   6   5        9.32        8.82      1.28 o
  -1   6   5       82.53       85.24      4.14 o
   0   6   5        0.60        0.48      0.95 o
   1   6   5       57.91       58.03      3.32 o
   2   6   5        1.69        2.38      1.98 o
   3   6   5      236.34      238.94      5.95 o
   4   6   5       19.17       24.97      2.26 o
   5   6   5        5.17        3.49      1.92 o
   6   6   5        0.71        0.46      2.11 o
  -5   7   5        5.36        7.46      3.07 o
  -4   7   5       17.62       15.38      2.38 o
  -3   7   5        1.00        0.02      1.96 o
  -2   7   5        0.89        0.00      1.57 o
  -1   7   5        7.60        7.52      1.87 o
   0   7   5        0.41        0.66      1.82 o
   1   7   5       26.81       32.35      2.69 o
   2   7   5        3.72        2.75      1.91 o
   3   7   5       63.89       70.39      3.48 o
   4   7   5        0.17        0.14      1.78 o
   5   7   5        1.30        0.22      2.73 o
  -4   8   5        1.94        0.62      3.24 o
  -3   8   5        0.21        0.39      2.18 o
  -2   8   5        1.30        0.96      1.72 o
  -1   8   5        7.71        8.02      1.89 o
   0   8   5        1.71        1.64      1.87 o
   1   8   5        0.02        0.00      2.14 o
   2   8   5       20.73       27.87      2.78 o
   3   8   5        9.56       12.48      2.32 o
   4   8   5        3.03        0.00      2.86 o
  -2   9   5        6.97        5.50      2.93 o
  -1   9   5        1.23        1.94      1.94 o
   0   9   5        1.05        1.60      2.13 o
   1   9   5        0.51        0.86      2.34 o
   2   9   5        0.27        0.00      2.23 o
  -8   0   6        1.67        0.34      2.03 o
  -7   0   6       68.21       64.91      3.78 o
  -6   0   6     1308.00     1285.85     22.93 o
  -5   0   6       33.46       32.68      1.17 o
  -4   0   6      229.65      223.55      2.32 o
  -3   0   6      273.13      299.57      5.62 o
  -2   0   6      926.21      934.54      5.93 o
  -1   0   6     2023.32     1949.64      8.67 o
   0   0   6      414.67      413.57      2.12 o
   1   0   6     3018.81     2797.54     12.62 o
   2   0   6       25.70       33.03      1.11 o
   3   0   6     1015.23     1067.13      6.05 o
   4   0   6       86.44       85.80      2.12 o
   5   0   6        0.02        0.00      0.92 o
   6   0   6        8.08       10.74      1.75 o
   7   0   6       23.45       23.09      2.72 o
   8   0   6        0.04        0.03      2.26 o
  -8   1   6        1.93        3.65      1.54 o
  -7   1   6       15.20       14.85      1.54 o
  -6   1   6       62.66       71.79      2.36 o
  -5   1   6       11.22       11.89      0.56 o
  -4   1   6       47.62       53.63      0.89 o
  -3   1   6      335.04      347.74      2.87 o
  -2   1   6     1152.08     1177.79      4.48 o
  -1   1   6      422.40      427.34      2.81 o
   0   1   6      262.53      274.75      1.62 o
   1   1   6     2231.88     2163.72      5.99 o
   2   1   6       18.56       19.22      0.48 o
   3   1   6      128.19      120.48      1.65 o
   4   1   6       40.01       38.17      0.98 o
   5   1   6       72.47       74.79      1.48 o
   6   1   6       16.06       18.42      1.48 o
   7   1   6        6.85        7.42      1.62 o
   8   1   6        7.88        8.28      1.64 o
  -8   2   6        0.06        0.00      1.60 o
  -7   2   6        2.85        4.10      1.65 o
  -6   2   6       13.95       12.43      1.44 o
  -5   2   6        0.02        0.64      1.02 o
  -4   2   6        3.27        4.70      0.50 o
  -3   2   6       65.02       74.10      1.86 o
  -2   2   6       40.87       35.99      0.81 o
  -1   2   6        4.59        5.16      0.41 o
   0   2   6      460.74      460.69      2.82 o
   1   2   6      845.00      845.41      4.26 o
   2   2   6       78.59       81.40      1.50 o
   3   2   6        4.63        5.07      0.61 o
   4   2   6      477.36      490.86      6.77 o
   5   2   6       11.56       11.76      0.99 o
   6   2   6       17.86       21.18      2.10 o
   7   2   6        4.36        5.82      1.83 o
  -7   3   6        2.62        4.50      1.84 o
  -6   3   6       61.66       72.02      2.43 o
  -5   3   6        0.53        0.85      1.04 o
  -4   3   6       58.28       59.53      1.52 o
  -3   3   6       45.82       51.58      1.36 o
  -2   3   6      244.27      238.89      2.12 o
  -1   3   6     1019.45     1008.93      7.21 o
   0   3   6      308.17      306.23      3.83 o
   1   3   6     1380.34     1456.42      9.42 o
   2   3   6        0.31        0.00      0.94 o
   3   3   6       10.90       10.23      0.86 o
   4   3   6       46.54       45.92      1.42 o
   5   3   6      161.60      171.51      2.78 o
   6   3   6       11.24       10.67      1.73 o
   7   3   6       13.01       12.94      2.05 o
  -7   4   6        6.54        7.89      2.38 o
  -6   4   6        5.82        3.82      2.02 o
  -5   4   6       34.21       31.40      1.90 o
  -4   4   6       55.28       54.38      1.71 o
  -3   4   6       18.93       18.69      1.75 o
  -2   4   6        0.00        0.00      0.64 o
  -1   4   6       11.44       11.41      1.14 o
   0   4   6      156.79      152.49      2.76 o
   1   4   6     2838.31     2749.03     20.88 o
   2   4   6       41.17       45.16      2.10 o
   3   4   6        9.88       11.38      1.44 o
   4   4   6       49.47       46.49      2.04 o
   5   4   6       32.60       27.93      1.98 o
   6   4   6        1.90        1.21      1.58 o
   7   4   6       11.11       15.92      2.90 o
  -7   5   6        2.94        2.15      2.65 o
  -6   5   6        4.20        5.23      2.17 o
  -5   5   6        0.42        0.79      1.44 o
  -4   5   6        5.58        7.62      1.43 o
  -3   5   6      131.93      131.20      3.67 o
  -2   5   6       34.76       33.55      1.54 o
  -1   5   6        0.22        0.00      1.22 o
   0   5   6       66.48       61.96      2.88 o
   1   5   6      212.86      215.01      4.76 o
   2   5   6       25.88       23.18      1.99 o
   3   5   6        6.89        5.03      1.38 o
   4   5   6       40.52       38.63      2.21 o
   5   5   6        7.64        7.28      1.93 o
   6   5   6        5.75        5.99      1.93 o
  -6   6   6        0.16        1.17      2.16 o
  -5   6   6        0.65        1.88      2.10 o
  -4   6   6        2.18        3.08      1.67 o
  -3   6   6       63.11       60.03      2.18 o
  -2   6   6       56.14       59.40      2.07 o
  -1   6   6        2.38        2.03      1.55 o
   0   6   6        3.55       13.99      2.57 o
   1   6   6       35.31       37.90      3.63 o
   2   6   6      234.04      216.63      5.92 o
   3   6   6        0.28       30.38      2.90 o
   4   6   6        7.58        6.44      1.94 o
   5   6   6        0.24        0.00      2.03 o
   6   6   6       14.65       15.64      2.51 o
  -5   7   6       54.85       62.64      4.67 o
  -4   7   6       33.43       33.25      2.87 o
  -3   7   6        0.01        0.00      1.87 o
  -2   7   6       27.29       29.48      1.92 o
  -1   7   6        1.74        1.57      1.71 o
   0   7   6       15.82       18.13      2.72 o
   1   7   6       41.39       40.67      2.95 o
   2   7   6        0.84        0.99      2.03 o
   3   7   6       32.19       31.67      2.73 o
   4   7   6       11.21        8.98      2.63 o
   5   7   6        7.04        5.24      2.54 o
  -4   8   6        5.46        6.40      3.01 o
  -3   8   6        3.27        1.13      2.25 o
  -2   8   6       18.57       25.56      3.43 o
  -1   8   6       12.45       11.93      2.13 o
   0   8   6        0.06        0.12      2.05 o
   1   8   6        4.05        0.72      2.06 o
   2   8   6       41.40       43.31      3.19 o
   3   8   6        1.34        0.51      1.92 o
   4   8   6        0.08        0.00      2.64 o
  -2   9   6       28.25       34.47      3.76 o
  -1   9   6        0.11        0.96      1.98 o
   0   9   6       28.46       31.66      2.94 o
   1   9   6        1.27        1.21      2.30 o
   2   9   6        2.91        5.73      2.39 o
  -8   1   7        0.00        0.02      1.71 o
  -7   1   7        7.03        5.53      1.51 o
  -6   1   7        0.96        0.87      1.59 o
  -5   1   7      307.81      296.59      3.37 o
  -4   1   7        3.20        1.48      0.44 o
  -3   1   7      112.95      144.02      1.66 o
  -2   1   7      458.65      455.55      2.65 o
  -1   1   7     3909.72     3828.85     13.11 o
   0   1   7     1127.93     1077.59      6.71 o
   1   1   7      377.77      362.85      2.62 o
   2   1   7       19.27       19.66      0.52 o
   3   1   7       65.53       77.73      1.34 o
   4   1   7        0.00        0.00      0.76 o
   5   1   7        7.36        6.45      0.56 o
   6   1   7        2.63        2.21      1.19 o
   7   1   7       28.21       32.11      2.12 o
  -8   2   7        8.09        7.07      1.69 o
  -7   2   7        0.89        0.75      1.54 o
  -6   2   7        3.56        1.55      1.18 o
  -5   2   7      281.88      265.27      5.10 o
  -4   2   7       15.12       17.95      0.74 o
  -3   2   7      193.68      210.25      2.82 o
  -2   2   7      217.34      208.30      2.77 o
  -1   2   7        2.68        3.11      0.40 o
   0   2   7      167.81      162.50      1.82 o
   1   2   7       27.21       32.01      0.97 o
   2   2   7      133.79      148.59      2.10 o
   3   2   7      208.43      204.74      2.16 o
   4   2   7      119.00      123.22      2.81 o
   5   2   7       16.84       14.90      1.15 o
   6   2   7        2.40        0.13      1.60 o
   7   2   7        0.00        1.09      1.65 o
  -7   3   7        0.50        1.70      1.79 o
  -6   3   7       57.31       59.26      2.75 o
  -5   3   7       42.01       39.77      1.75 o
  -4   3   7        7.82        7.77      0.70 o
  -3   3   7      164.67      158.52      1.84 o
  -2   3   7      113.58      127.13      1.98 o
  -1   3   7      219.94      232.52      2.74 o
   0   3   7      257.53      263.74      4.05 o
   1   3   7     2807.31     2848.27     15.35 o
   2   3   7        0.96        1.69      0.93 o
   3   3   7        3.26        3.13      0.73 o
   4   3   7        8.95        6.97      0.91 o
   5   3   7        4.41        5.78      1.23 o
   6   3   7        0.16        0.13      1.63 o
   7   3   7        9.57        9.70      1.99 o
  -7   4   7        5.30        7.09      2.45 o
  -6   4   7       44.60       42.37      3.23 o
  -5   4   7       83.01       82.28      2.99 o
  -4   4   7        0.07        0.00      0.78 o
  -3   4   7      146.65      147.43      2.95 o
  -2   4   7      240.83      241.72      2.71 o
  -1   4   7       73.75       81.92      1.91 o
   0   4   7     2173.71     2281.40     17.51 o
   1   4   7      736.69      746.69      7.89 o
   2   4   7       34.99       30.82      1.46 o
   3   4   7       28.31       24.54      1.67 o
   4   4   7      548.68      559.57      7.82 o
   5   4   7       15.15       12.01      1.62 o
   6   4   7        0.38        0.62      1.83 o
   7   4   7        0.00        0.77      2.10 o
  -6   5   7        1.00        1.16      2.05 o
  -5   5   7        4.84        3.49      1.48 o
  -4   5   7       43.58       38.48      2.02 o
  -3   5   7       31.51       27.95      1.72 o
  -2   5   7        0.84        1.10      0.87 o
  -1   5   7       70.76       73.66      2.35 o
   0   5   7        3.46        3.89      0.99 o
   1   5   7      180.57      195.18      5.16 o
   2   5   7        0.72        1.16      1.52 o
   3   5   7       17.03       15.76      1.66 o
   4   5   7      152.74      150.61      3.56 o
   5   5   7        0.54        1.16      1.86 o
   6   5   7       20.77       21.55      2.58 o
  -6   6   7        1.66        0.62      2.23 o
  -5   6   7       39.01       40.70      6.20 o
  -4   6   7        0.31        0.00      2.51 o
  -3   6   7        6.60        7.43      1.56 o
  -2   6   7       68.87       63.31      2.16 o
  -1   6   7        2.91        1.38      1.45 o
   0   6   7        1.67        1.24      1.55 o
   1   6   7      107.07      111.54      4.09 o
   2   6   7      655.76      627.30     13.04 o
   3   6   7        4.56        6.56      2.00 o
   4   6   7        0.65        0.21      1.96 o
   5   6   7        2.01        0.79      2.09 o
   6   6   7        0.34        1.42      2.03 o
  -5   7   7        0.01        0.69      3.09 o
  -4   7   7        7.41        4.87      2.95 o
  -3   7   7        1.86        0.89      1.95 o
  -2   7   7       31.60       38.29      1.98 o
  -1   7   7       10.30       13.06      1.98 o
   0   7   7        0.13       16.94      2.22 o
   1   7   7        0.37        0.00      2.07 o
   2   7   7        3.84        5.76      2.15 o
   3   7   7       15.98       13.75      2.52 o
   4   7   7        1.40        2.51      2.17 o
   5   7   7        1.13        1.89      2.52 o
  -4   8   7        1.83        2.12      2.83 o
  -3   8   7       47.43       51.09      3.69 o
  -2   8   7        2.85        2.66      2.24 o
  -1   8   7       44.35       49.15      3.13 o
   0   8   7        2.12        2.34      2.07 o
   1   8   7       14.29       10.12      2.27 o
   2   8   7        4.88        8.77      2.34 o
   3   8   7        3.94        3.61      2.29 o
   4   8   7        0.10        0.00      2.73 o
  -2   9   7        0.19        2.00      2.30 o
  -1   9   7        1.70        0.00      2.64 o
   0   9   7        0.68        0.00      2.16 o
   1   9   7        6.48        4.47      2.38 o
   2   9   7        1.01        0.00      2.22 o
  -8   0   8        0.19        0.00      2.36 o
  -7   0   8       52.82       50.50      3.46 o
  -6   0   8       37.91       33.15      2.63 o
  -5   0   8        4.74        5.53      1.03 o
  -4   0   8      424.15      444.60      3.36 o
  -3   0   8      119.18      118.86      1.89 o
  -2   0   8     2278.52     2308.03     13.64 o
  -1   0   8      559.95      497.82      3.00 o
   0   0   8       47.41       48.22      0.90 o
   1   0   8      129.41      128.66      2.42 o
   2   0   8       18.04       17.22      0.90 o
   3   0   8      594.88      619.87      5.60 o
   4   0   8       13.90       14.48      1.82 o
   5   0   8      102.56      109.98      3.09 o
   6   0   8       75.12       74.17      2.86 o
   7   0   8       21.76       22.21      2.73 o
  -8   1   8        7.39        8.62      1.76 o
  -7   1   8        0.04        0.52      1.45 o
  -6   1   8      112.55      117.93      3.37 o
  -5   1   8      381.98      372.34      3.79 o
  -4   1   8      170.93      159.65      1.86 o
  -3   1   8       72.33       86.80      1.29 o
  -2   1   8      755.39      753.77      3.25 o
  -1   1   8       47.51       49.33      0.75 o
   0   1   8     1653.57     1682.29      7.33 o
   1   1   8      845.01      836.67      4.88 o
   2   1   8      991.33      993.69      8.83 o
   3   1   8       20.30       17.52      0.90 o
   4   1   8       35.87       38.88      1.20 o
   5   1   8       63.70       67.52      1.83 o
   6   1   8        4.13        3.72      1.21 o
   7   1   8        1.66        1.26      1.42 o
  -7   2   8        1.91        0.99      1.66 o
  -6   2   8       65.24       61.51      2.69 o
  -5   2   8      328.01      315.58      6.70 o
  -4   2   8       48.83       49.79      1.07 o
  -3   2   8       45.02       45.20      1.21 o
  -2   2   8        8.04        7.97      0.45 o
  -1   2   8       24.58       22.84      0.91 o
   0   2   8        2.66        2.15      0.43 o
   1   2   8        1.18        1.15      0.77 o
   2   2   8      293.90      256.51      3.32 o
   3   2   8       53.48       53.01      1.30 o
   4   2   8        1.85        4.37      0.71 o
   5   2   8       82.58       79.34      2.43 o
   6   2   8       22.83       19.18      1.96 o
   7   2   8        0.60        0.00      1.75 o
  -7   3   8        0.12        1.37      1.88 o
  -6   3   8       34.92       33.54      3.02 o
  -5   3   8       54.35       55.18      1.91 o
  -4   3   8       64.18       62.09      1.69 o
  -3   3   8        4.74        4.42      0.51 o
  -2   3   8        4.76        4.56      0.73 o
  -1   3   8       59.29       58.50      1.29 o
   0   3   8      293.45      320.64      4.99 o
   1   3   8        3.31        2.24      0.87 o
   2   3   8      148.46      143.68      3.26 o
   3   3   8       93.33       93.86      2.18 o
   4   3   8       18.62       17.42      1.37 o
   5   3   8       44.53       41.35      1.89 o
   6   3   8        9.94       11.37      1.90 o
   7   3   8       26.11       34.24      2.56 o
  -7   4   8        9.66        8.89      2.33 o
  -6   4   8        0.03        0.00      1.96 o
  -5   4   8        2.33        1.10      1.83 o
  -4   4   8       32.98       33.94      1.43 o
  -3   4   8       25.39       29.57      1.57 o
  -2   4   8       26.94       28.30      1.20 o
  -1   4   8      188.45      193.92      2.94 o
   0   4   8       25.79       27.19      2.15 o
   1   4   8       69.44       67.03      2.85 o
   2   4   8        0.96        0.25      0.65 o
   3   4   8       29.42       27.72      1.47 o
   4   4   8      155.80      154.74      4.40 o
   5   4   8       52.98       49.19      2.14 o
   6   4   8        2.45        2.99      1.90 o
   7   4   8        0.18        0.00      2.14 o
  -6   5   8       26.93       28.77      2.80 o
  -5   5   8       31.61       31.04      2.63 o
  -4   5   8        0.83        1.32      1.30 o
  -3   5   8        0.05        0.20      0.44 o
  -2   5   8       24.48       25.14      1.39 o
  -1   5   8        6.53        6.03      1.76 o
   0   5   8       34.87       36.84      3.46 o
   1   5   8      176.64      180.75      4.55 o
   2   5   8        0.07        1.56      1.65 o
   3   5   8      124.90      112.10      3.90 o
   4   5   8       15.03       15.89      1.70 o
   5   5   8       43.97       43.77      3.87 o
   6   5   8       12.01       12.44      2.12 o
  -6   6   8        2.65        1.59      2.64 o
  -5   6   8       14.85       14.94      3.28 o
  -4   6   8       52.19       62.63      4.31 o
  -3   6   8        1.48        1.57      1.41 o
  -2   6   8        0.38        0.31      1.15 o
  -1   6   8        4.32        3.88      1.43 o
   0   6   8       28.17       27.15      2.59 o
   1   6   8      335.30      314.03      6.39 o
   2   6   8      731.69      703.30      9.25 o
   3   6   8       70.80       72.02      3.43 o
   4   6   8       15.58       16.26      2.00 o
   5   6   8        6.69        6.24      2.06 o
  -5   7   8        9.85        9.27      3.08 o
  -4   7   8        0.83        0.00      2.77 o
  -3   7   8        3.31        3.51      2.05 o
  -2   7   8      144.03      145.50      3.38 o
  -1   7   8       22.65       24.09      2.30 o
   0   7   8        3.02        1.84      1.98 o
   1   7   8       72.00       70.77      3.57 o
   2   7   8      120.68      119.18      6.23 o
   3   7   8        3.26        5.11      2.26 o
   4   7   8        0.13        1.40      2.18 o
   5   7   8        0.28        1.83      2.41 o
  -4   8   8        1.26        0.27      3.15 o
  -3   8   8        6.16        7.39      2.41 o
  -2   8   8        0.32        0.01      2.26 o
  -1   8   8        4.67        5.02      1.97 o
   0   8   8        8.30       13.41      2.30 o
   1   8   8       27.04       26.53      2.83 o
   2   8   8       17.51       17.76      2.62 o
   3   8   8       45.81       40.32      3.85 o
  -2   9   8        0.27        0.27      2.35 o
  -1   9   8        3.87        3.93      2.63 o
   0   9   8        0.04        0.00      1.98 o
   1   9   8        4.61        5.25      2.35 o
  -7   1   9        0.32        0.03      1.52 o
  -6   1   9       19.37       19.64      1.95 o
  -5   1   9       63.75       56.53      1.35 o
  -4   1   9        0.32        0.12      0.49 o
  -3   1   9       63.20       70.21      1.94 o
  -2   1   9      656.89      671.46      4.67 o
  -1   1   9      155.90      150.98      1.35 o
   0   1   9        0.88        0.77      0.29 o
   1   1   9     1231.78     1274.25      4.62 o
   2   1   9      263.41      289.52      3.56 o
   3   1   9        6.98        6.20      0.60 o
   4   1   9       75.99       75.30      1.57 o
   5   1   9        5.64        3.66      1.06 o
   6   1   9        9.65       10.42      1.41 o
   7   1   9        0.40        0.62      1.46 o
  -7   2   9       15.76       14.66      1.88 o
  -6   2   9      287.56      274.27      8.20 o
  -5   2   9      105.55       96.97      2.26 o
  -4   2   9        0.20        0.27      0.65 o
  -3   2   9       23.44       27.15      0.88 o
  -2   2   9      383.59      386.74      3.67 o
  -1   2   9       28.09       35.66      1.23 o
   0   2   9       63.34       51.72      0.91 o
   1   2   9      687.05      717.92      5.51 o
   2   2   9       89.03       87.59      2.35 o
   3   2   9       84.94       83.00      1.44 o
   4   2   9       32.15       27.55      1.08 o
   5   2   9      245.33      240.97      4.48 o
   6   2   9        4.99        4.45      1.43 o
   7   2   9        2.74        1.90      1.68 o
  -7   3   9        0.01        0.20      1.85 o
  -6   3   9       20.80       21.04      2.01 o
  -5   3   9        9.24        9.13      1.64 o
  -4   3   9       69.81       69.29      1.36 o
  -3   3   9       81.61       91.78      1.40 o
  -2   3   9        9.04        9.20      0.67 o
  -1   3   9       80.64       79.71      1.54 o
   0   3   9       13.43       21.56      1.55 o
   1   3   9       84.20       77.30      2.48 o
   2   3   9        0.06        0.42      0.61 o
   3   3   9        4.11        6.46      0.99 o
   4   3   9        3.77        2.32      0.90 o
   5   3   9       98.61       90.27      3.48 o
   6   3   9        0.38        2.06      1.65 o
   7   3   9        3.63        5.58      1.90 o
  -7   4   9        6.79        6.46      2.49 o
  -6   4   9        7.41        3.83      1.70 o
  -5   4   9       18.90       15.50      1.96 o
  -4   4   9       49.04       50.24      1.55 o
  -3   4   9        5.72        7.26      1.44 o
  -2   4   9      141.46      137.74      2.60 o
  -1   4   9        0.40        0.34      0.84 o
   0   4   9       46.14       44.65      2.39 o
   1   4   9       37.41       35.20      2.30 o
   2   4   9       46.43       46.27      1.65 o
   3   4   9       26.27       25.43      1.47 o
   4   4   9      117.22      120.95      3.15 o
   5   4   9        6.63        7.72      1.43 o
   6   4   9        1.18        1.64      1.95 o
  -6   5   9       18.97       17.00      2.43 o
  -5   5   9       58.71       63.16      3.33 o
  -4   5   9       76.81       75.77      2.42 o
  -3   5   9        1.36        1.30      0.66 o
  -2   5   9      149.64      150.59      3.05 o
  -1   5   9       24.52       26.27      1.86 o
   0   5   9        0.56        1.04      1.66 o
   1   5   9        0.74        0.95      1.77 o
   2   5   9      227.14      214.16      4.97 o
   3   5   9       56.21       57.78      3.11 o
   4   5   9       17.74       14.54      1.62 o
   5   5   9       14.50       18.29      2.32 o
   6   5   9        0.08        1.74      2.01 o
  -6   6   9       30.32       30.37      3.90 o
  -5   6   9       13.84       12.41      3.13 o
  -4   6   9       10.40        8.09      2.84 o
  -3   6   9        0.85        0.00      1.91 o
  -2   6   9      184.92      194.12      3.46 o
  -1   6   9        0.07        0.82      1.55 o
   0   6   9        0.35       27.12      2.57 o
   1   6   9      528.80      512.90      8.17 o
   2   6   9        2.72        6.44      2.20 o
   3   6   9        7.27        9.82      2.15 o
   4   6   9        2.02        1.73      1.81 o
   5   6   9        9.69        9.77      2.11 o
  -5   7   9        0.12        2.03      2.99 o
  -4   7   9        1.02        2.32      2.64 o
  -3   7   9        0.10        1.48      1.99 o
  -2   7   9       61.78       71.98      3.07 o
  -1   7   9        2.21        0.00      1.77 o
   0   7   9        3.89        5.78      1.97 o
   1   7   9       23.55       22.19      2.59 o
   2   7   9        0.10        1.79      2.15 o
   3   7   9        3.05        3.41      2.00 o
   4   7   9        0.61        0.70      2.21 o
  -3   8   9        2.22        3.66      2.32 o
  -2   8   9       56.99       62.58      3.70 o
  -1   8   9        0.29        0.45      1.81 o
   0   8   9       24.37       28.39      2.76 o
   1   8   9       24.66       31.74      2.99 o
   2   8   9        2.43        2.40      2.28 o
   3   8   9       42.57       40.84      3.20 o
  -1   9   9        0.98        0.66      2.53 o
   0   9   9        4.23        4.24      2.03 o
   1   9   9        0.58        0.00      2.16 o
  -7   0  10        1.49        3.06      2.23 o
  -6   0  10        1.10        0.00      2.07 o
  -5   0  10       15.97       20.53      1.39 o
  -4   0  10        0.31        0.18      0.46 o
  -3   0  10      281.08      309.21      6.81 o
  -2   0  10       39.53       37.81      1.72 o
  -1   0  10      115.04      114.94      1.60 o
   0   0  10       39.80       45.43      1.22 o
   1   0  10     1021.45     1054.98     10.55 o
   2   0  10        3.66        4.06      0.68 o
   3   0  10      136.39      134.87      2.79 o
   4   0  10        0.07        0.08      1.03 o
   5   0  10        9.02        9.85      1.61 o
   6   0  10      120.69      118.04      3.64 o
   7   0  10        4.31        4.58      2.84 o
  -7   1  10        4.67        5.11      1.63 o
  -6   1  10      107.23      108.43      3.19 o
  -5   1  10       74.99       70.40      1.62 o
  -4   1  10        8.70        8.73      0.64 o
  -3   1  10       61.90       47.68      1.27 o
  -2   1  10      681.81      739.22      4.61 o
  -1   1  10      705.75      715.08      3.06 o
   0   1  10      841.18      827.16      5.28 o
   1   1  10      618.70      663.19      3.93 o
   2   1  10      501.92      503.30      5.48 o
   3   1  10       30.20       33.96      1.10 o
   4   1  10        0.90        0.74      0.75 o
   5   1  10       67.05       72.37      2.08 o
   6   1  10        0.14        0.67      1.18 o
   7   1  10        5.64       10.01      1.86 o
  -7   2  10        6.87        7.01      1.86 o
  -6   2  10        9.00        9.21      1.68 o
  -5   2  10       74.09       73.13      3.57 o
  -4   2  10      109.17      108.39      2.56 o
  -3   2  10      454.30      443.56      3.95 o
  -2   2  10      171.40      179.95      3.50 o
  -1   2  10     1286.03     1286.19      5.97 o
   0   2  10      686.76      704.14      4.93 o
   1   2  10      154.89      176.45      2.40 o
   2   2  10       62.80       54.37      1.50 o
   3   2  10        8.88        7.93      0.60 o
   4   2  10      332.07      319.47      4.99 o
   5   2  10      164.42      153.14      3.79 o
   6   2  10       19.07       18.42      1.71 o
   7   2  10        2.37        2.66      1.83 o
  -7   3  10        2.17        2.59      1.91 o
  -6   3  10        2.86        4.50      1.59 o
  -5   3  10      220.53      223.19      4.36 o
  -4   3  10       69.26       64.67      1.86 o
  -3   3  10        4.04        4.74      0.37 o
  -2   3  10       63.76       55.96      1.07 o
  -1   3  10      472.42      477.03      5.08 o
   0   3  10        2.35        1.36      0.89 o
   1   3  10       56.43       54.70      2.30 o
   2   3  10      156.12      158.90      3.22 o
   3   3  10        0.92        1.32      0.63 o
   4   3  10      282.97      272.19      4.72 o
   5   3  10       11.32       11.96      1.54 o
   6   3  10        0.03        0.06      1.64 o
   7   3  10        1.00        1.52      1.84 o
  -7   4  10        0.98        1.02      2.69 o
  -6   4  10        1.97        0.98      1.68 o
  -5   4  10       26.78       30.80      2.31 o
  -4   4  10      218.66      231.27      2.86 o
  -3   4  10        5.05        4.34      0.91 o
  -2   4  10       66.23       67.18      2.33 o
  -1   4  10        0.61        0.99      0.82 o
   0   4  10        8.11        8.75      1.39 o
   1   4  10       57.16       57.54      3.10 o
   2   4  10       16.27       16.84      1.20 o
   3   4  10       81.58       79.25      2.42 o
   4   4  10        3.83        5.88      1.58 o
   5   4  10       24.66       27.57      1.86 o
   6   4  10        1.17        0.17      1.94 o
  -6   5  10       33.15       34.91      5.35 o
  -5   5  10       25.19       23.73      2.51 o
  -4   5  10       20.51       21.62      2.11 o
  -3   5  10       29.14       28.22      2.15 o
  -2   5  10        2.11        0.88      1.13 o
  -1   5  10       65.11       59.68      2.91 o
   0   5  10        0.13        5.56      1.75 o
   1   5  10        3.20        4.64      1.83 o
   2   5  10        1.80        1.92      1.77 o
   3   5  10        6.28        5.78      2.02 o
   4   5  10        1.82        1.55      1.37 o
   5   5  10        1.45        3.49      2.04 o
   6   5  10        1.69        1.35      2.03 o
  -5   6  10       45.40       42.72      3.94 o
  -4   6  10       17.85       15.56      2.99 o
  -3   6  10       15.36       17.17      2.34 o
  -2   6  10       69.71       77.68      2.60 o
  -1   6  10       50.83       56.80      2.39 o
   0   6  10       57.70       61.19      3.44 o
   1   6  10      311.34      279.16      8.78 o
   2   6  10       30.08       35.17      2.90 o
   3   6  10       10.20        9.41      1.88 o
   4   6  10        6.49        4.46      1.83 o
   5   6  10        1.38        3.58      2.01 o
  -5   7  10        1.18        1.35      3.02 o
  -4   7  10       13.00       13.34      3.15 o
  -3   7  10      133.07      139.03      5.96 o
  -2   7  10       47.58       51.60      2.71 o
  -1   7  10       18.05       16.93      1.88 o
   0   7  10        2.65        2.87      1.72 o
   1   7  10       70.52       67.23      3.70 o
   2   7  10        5.51        5.52      2.13 o
   3   7  10        3.88        2.69      1.96 o
   4   7  10        0.01        0.00      2.08 o
  -3   8  10       17.19       15.82      3.35 o
  -2   8  10        0.04        0.00      2.17 o
  -1   8  10        6.90        9.61      2.17 o
   0   8  10        3.92        3.11      2.11 o
   1   8  10       14.48       13.74      2.40 o
   2   8  10      106.39       85.41      4.28 o
   3   8  10       42.74       39.81      3.70 o
  -7   1  11        1.11        1.95      1.60 o
  -6   1  11       25.43       18.97      1.76 o
  -5   1  11        1.78        1.30      0.99 o
  -4   1  11       12.73       10.84      0.70 o
  -3   1  11        5.44        5.05      0.68 o
  -2   1  11      173.65      188.55      3.14 o
  -1   1  11       14.20       10.22      0.51 o
   0   1  11     1118.69     1132.71      8.04 o
   1   1  11      383.13      396.61      2.94 o
   2   1  11      287.20      293.74      3.56 o
   3   1  11       29.68       29.00      1.03 o
   4   1  11       12.67       10.72      0.94 o
   5   1  11        3.92        4.06      1.20 o
   6   1  11       30.81       34.65      2.10 o
   7   1  11        0.00        0.00      1.92 o
  -7   2  11        1.48        0.00      1.81 o
  -6   2  11        5.22        5.55      1.47 o
  -5   2  11        1.32        0.81      1.06 o
  -4   2  11       13.93       13.42      1.06 o
  -3   2  11       25.60       22.93      0.95 o
  -2   2  11        5.42        5.09      0.75 o
  -1   2  11       30.20       30.34      0.99 o
   0   2  11       19.88       28.66      0.88 o
   1   2  11       45.28       41.31      1.29 o
   2   2  11      213.14      202.75      3.51 o
   3   2  11        9.26        9.64      1.07 o
   4   2  11       81.48       82.17      2.45 o
   5   2  11        1.20        1.78      1.26 o
   6   2  11        0.12        0.00      1.37 o
   7   2  11       20.40       24.44      2.26 o
  -7   3  11        0.47        0.35      2.22 o
  -6   3  11        3.46        2.34      1.50 o
  -5   3  11       12.12       18.45      1.77 o
  -4   3  11       88.54       79.34      2.08 o
  -3   3  11        9.07        7.48      0.59 o
  -2   3  11       89.68       89.01      1.83 o
  -1   3  11      220.38      224.19      3.09 o
   0   3  11        1.21        0.79      0.77 o
   1   3  11       65.29       70.70      1.48 o
   2   3  11       13.67       12.75      0.82 o
   3   3  11        1.88        1.89      0.58 o
   4   3  11      164.61      162.72      4.06 o
   5   3  11        0.49        0.05      1.33 o
   6   3  11        1.02        0.00      1.74 o
  -6   4  11       12.36        9.76      2.37 o
  -5   4  11      410.87      418.31      6.96 o
  -4   4  11        8.83        9.04      1.32 o
  -3   4  11       67.05       69.45      1.55 o
  -2   4  11        2.51        2.60      0.71 o
  -1   4  11      289.50      289.87      4.49 o
   0   4  11       36.06       34.89      2.53 o
   1   4  11        6.81        6.51      1.30 o
   2   4  11        9.46       13.12      0.98 o
   3   4  11      100.26       85.08      3.36 o
   4   4  11       37.94       34.57      1.96 o
   5   4  11        0.10        0.35      1.24 o
   6   4  11        0.00        0.63      2.01 o
  -6   5  11        5.96        3.57      2.65 o
  -5   5  11       33.17       36.37      4.11 o
  -4   5  11        4.03        4.05      1.56 o
  -3   5  11        4.60        6.54      1.70 o
  -2   5  11        1.98        3.05      1.59 o
  -1   5  11      182.67      191.23      4.89 o
   0   5  11       42.48       41.28      2.35 o
   1   5  11      118.53      126.26      4.20 o
   2   5  11       18.35       12.27      2.05 o
   3   5  11        6.95        6.05      1.84 o
   4   5  11        4.55        4.31      1.55 o
   5   5  11        1.09        0.37      1.75 o
   6   5  11        1.85        0.10      2.10 o
  -5   6  11        0.00        0.00      2.55 o
  -4   6  11        7.67        7.17      2.63 o
  -3   6  11       61.44       59.30      3.03 o
  -2   6  11        5.87        8.81      1.54 o
  -1   6  11       49.47       48.95      3.03 o
   0   6  11        6.29        7.07      2.07 o
   1   6  11       27.23       31.17      2.83 o
   2   6  11       30.64       28.96      2.80 o
   3   6  11        5.01        2.33      1.95 o
   4   6  11        0.63        0.98      1.83 o
   5   6  11       11.55       14.39      2.74 o
  -4   7  11        3.08        4.77      2.88 o
  -3   7  11       17.33       18.33      2.55 o
  -2   7  11        0.03        0.00      1.95 o
  -1   7  11        9.89        6.42      1.52 o
   0   7  11       11.05       15.46      2.64 o
   1   7  11       17.68       18.57      2.55 o
   2   7  11        0.42        0.00      2.14 o
   3   7  11       27.87       25.58      2.39 o
   4   7  11        0.07        0.00      2.12 o
  -3   8  11        7.15        5.55      2.92 o
  -2   8  11       13.22       12.98      2.46 o
  -1   8  11        0.95        0.00      2.03 o
   0   8  11       15.94       10.53      2.19 o
   1   8  11        3.47        1.52      2.14 o
   2   8  11      224.54      203.27      7.04 o
   3   8  11        2.10        1.71      2.55 o
  -7   0  12       55.02       57.66      3.70 o
  -6   0  12       87.19       84.65      3.92 o
  -5   0  12       94.05       90.98      2.34 o
  -4   0  12      125.72      128.97      3.73 o
  -3   0  12      222.23      200.82      5.97 o
  -2   0  12      447.90      434.13      4.94 o
  -1   0  12      654.73      682.59      4.37 o
   0   0  12      401.29      432.65      3.78 o
   1   0  12      772.01      844.99      5.33 o
   2   0  12      164.08      175.47      3.92 o
   3   0  12       19.44       18.74      1.35 o
   4   0  12       48.77       46.78      2.09 o
   5   0  12      569.30      580.34      7.90 o
   6   0  12      152.53      146.58      4.92 o
   7   0  12        5.07        3.83      3.05 o
  -7   1  12       16.21       14.74      2.00 o
  -6   1  12        1.72        3.24      1.27 o
  -5   1  12      298.76      283.20      3.73 o
  -4   1  12       12.80        9.95      0.85 o
  -3   1  12       27.10       25.94      1.10 o
  -2   1  12        0.47        0.51      0.34 o
  -1   1  12       40.02       38.11      0.98 o
   0   1  12      224.30      213.67      2.66 o
   1   1  12        0.06        0.01      0.63 o
   2   1  12      978.65      988.88      6.38 o
   3   1  12       44.18       45.14      1.52 o
   4   1  12       15.14       16.10      1.08 o
   5   1  12       88.57       94.72      2.56 o
   6   1  12        8.87       11.70      1.64 o
   7   1  12        1.87        3.34      1.99 o
  -7   2  12       12.13       13.41      2.44 o
  -6   2  12        0.86        0.35      1.37 o
  -5   2  12        1.52        0.88      1.07 o
  -4   2  12        0.98        0.77      0.88 o
  -3   2  12       42.24       38.63      1.19 o
  -2   2  12      238.56      254.84      3.05 o
  -1   2  12       17.52       19.26      0.86 o
   0   2  12        8.49        8.14      0.59 o
   1   2  12        0.22        0.16      0.77 o
   2   2  12        0.15        0.08      0.97 o
   3   2  12        0.42        0.34      0.92 o
   4   2  12       19.34       17.96      1.50 o
   5   2  12        0.33        0.00      1.24 o
   6   2  12        3.85        3.70      1.49 o
   7   2  12        2.56        3.97      1.89 o
  -7   3  12        0.48        0.00      3.16 o
  -6   3  12       39.24       35.46      2.72 o
  -5   3  12      278.02      263.34      4.40 o
  -4   3  12       59.78       60.83      1.88 o
  -3   3  12        0.34        0.42      0.58 o
  -2   3  12      115.72      116.96      1.79 o
  -1   3  12      313.96      308.94      3.84 o
   0   3  12      284.09      270.08      3.54 o
   1   3  12       19.10       22.80      1.21 o
   2   3  12      123.85      118.44      2.43 o
   3   3  12        1.78        1.89      0.57 o
   4   3  12        5.96        3.37      1.36 o
   5   3  12       14.23       13.33      1.62 o
   6   3  12        4.95        4.70      1.58 o
  -6   4  12        0.04        0.05      2.03 o
  -5   4  12       19.67       25.94      2.56 o
  -4   4  12       13.76       15.15      1.64 o
  -3   4  12        0.22        0.11      0.81 o
  -2   4  12      352.66      340.90      5.41 o
  -1   4  12       61.05       57.05      2.25 o
   0   4  12       10.22       13.33      1.74 o
   1   4  12        0.67        0.46      0.76 o
   2   4  12       53.56       46.66      1.56 o
   3   4  12       29.57       25.55      1.94 o
   4   4  12       14.92       17.18      1.62 o
   5   4  12        2.34        2.20      1.20 o
   6   4  12        3.67        4.90      1.94 o
  -6   5  12        0.76        0.74      2.48 o
  -5   5  12        1.95        4.30      2.67 o
  -4   5  12       12.56       15.30      1.95 o
  -3   5  12       27.40       25.33      1.87 o
  -2   5  12      265.36      272.84      5.51 o
  -1   5  12       53.24       58.17      2.95 o
   0   5  12       19.70       21.28      1.90 o
   1   5  12       11.44       10.09      2.58 o
   2   5  12       20.45       19.15      2.37 o
   3   5  12       13.61       13.03      2.44 o
   4   5  12        5.02        5.65      1.59 o
   5   5  12        1.62        2.35      1.91 o
  -5   6  12        1.10        0.00      2.65 o
  -4   6  12       29.18       30.54      3.46 o
  -3   6  12        6.07        6.51      1.85 o
  -2   6  12       51.94       50.36      2.73 o
  -1   6  12        3.02        1.77      1.84 o
   0   6  12       59.32       83.02      3.42 o
   1   6  12       17.36       16.51      2.50 o
   2   6  12       52.73       54.03      3.28 o
   3   6  12       11.54       11.30      2.69 o
   4   6  12        0.75        0.00      2.10 o
   5   6  12       16.02       18.71      2.99 o
  -4   7  12       12.87       13.48      3.22 o
  -3   7  12       24.83       29.93      2.74 o
  -2   7  12       17.78       19.77      2.17 o
  -1   7  12       33.51       35.73      2.43 o
   0   7  12        2.27        1.36      1.74 o
   1   7  12        1.94        0.30      2.07 o
   2   7  12        4.76        0.89      2.18 o
   3   7  12        0.00        0.32      2.14 o
   4   7  12        0.78        0.63      2.26 o
  -2   8  12        0.22        0.21      2.44 o
  -1   8  12        0.75        1.00      1.94 o
   0   8  12        2.52       15.38      2.83 o
   1   8  12       18.68       17.52      2.44 o
   2   8  12       30.64       24.06      3.03 o
  -7   1  13       15.09       25.87      2.64 o
  -6   1  13        0.05        0.00      1.53 o
  -5   1  13       17.23       16.43      1.32 o
  -4   1  13        8.33        5.97      0.94 o
  -3   1  13       61.09       62.14      1.46 o
  -2   1  13       26.72       29.58      1.16 o
  -1   1  13        5.25        3.98      0.56 o
   0   1  13       36.13       40.95      1.21 o
   1   1  13      485.61      472.77      3.69 o
   2   1  13        2.05        1.75      0.96 o
   3   1  13        0.49        0.30      0.38 o
   4   1  13       34.22       32.66      1.32 o
   5   1  13      116.90      119.95      2.85 o
   6   1  13       10.80       12.81      1.98 o
  -7   2  13        0.00        1.50      2.34 o
  -6   2  13       14.37       15.12      1.85 o
  -5   2  13       34.53       31.18      1.63 o
  -4   2  13        0.51        0.00      0.92 o
  -3   2  13      233.41      233.70      3.12 o
  -2   2  13       13.92       14.73      1.04 o
  -1   2  13      140.10      135.55      1.96 o
   0   2  13       24.19       28.29      1.26 o
   1   2  13       13.26       15.57      1.10 o
   2   2  13       45.61       48.80      1.76 o
   3   2  13       10.31        7.41      1.05 o
   4   2  13       69.98       68.70      2.19 o
   5   2  13       10.04        9.89      1.41 o
   6   2  13        9.34       10.09      1.81 o
  -6   3  13       12.29       12.15      2.24 o
  -5   3  13       75.16       68.26      3.14 o
  -4   3  13        0.93        0.96      1.28 o
  -3   3  13        1.37        0.47      0.71 o
  -2   3  13        3.82        3.93      0.64 o
  -1   3  13        2.49        2.50      0.90 o
   0   3  13        0.31        0.71      0.38 o
   1   3  13      145.76      144.32      2.54 o
   2   3  13       88.27       98.96      2.67 o
   3   3  13      153.30      152.88      3.53 o
   4   3  13        2.36        1.33      1.28 o
   5   3  13        2.46        2.49      1.27 o
   6   3  13        0.20        0.00      1.50 o
  -6   4  13       41.60       34.88      2.92 o
  -5   4  13        0.58        1.89      1.84 o
  -4   4  13       55.58       51.47      2.32 o
  -3   4  13       39.57       39.66      1.90 o
  -2   4  13      167.51      163.28      2.87 o
  -1   4  13       72.20       75.35      2.98 o
   0   4  13      156.32      162.71      4.47 o
   1   4  13       86.88       83.14      2.03 o
   2   4  13       43.07       43.23      1.26 o
   3   4  13       21.09       18.02      1.97 o
   4   4  13       26.78       28.94      1.80 o
   5   4  13        1.08        0.25      1.28 o
   6   4  13        0.64        2.04      1.77 o
  -6   5  13        0.21        0.11      2.44 o
  -5   5  13        0.18        2.39      2.54 o
  -4   5  13       96.98      105.51      3.50 o
  -3   5  13       20.37       20.62      1.81 o
  -2   5  13      199.67      208.10      4.56 o
  -1   5  13       94.44       95.16      3.49 o
   0   5  13       46.16       50.61      2.55 o
   1   5  13        0.05        0.00      1.20 o
   2   5  13       66.51       61.58      3.51 o
   3   5  13        1.41        0.00      2.08 o
   4   5  13        7.03        7.40      1.44 o
   5   5  13       12.72       11.82      2.10 o
  -5   6  13       15.61       19.71      3.27 o
  -4   6  13       97.09      115.00      5.43 o
  -3   6  13       19.33       17.67      2.17 o
  -2   6  13       22.48       18.53      2.03 o
  -1   6  13        0.24        0.57      1.79 o
   0   6  13        5.12        1.51      1.72 o
   1   6  13       56.73       53.33      3.96 o
   2   6  13        0.25        0.00      2.42 o
   3   6  13       10.37       12.10      2.55 o
   4   6  13       15.46       16.87      2.98 o
  -4   7  13        4.94        6.63      2.74 o
  -3   7  13        1.28        1.09      2.10 o
  -2   7  13        8.07       11.40      2.08 o
  -1   7  13        0.29        0.40      1.53 o
   0   7  13        1.02        1.08      1.77 o
   1   7  13        0.17        0.15      2.62 o
   2   7  13       10.20        7.84      2.57 o
   3   7  13        0.28        1.23      2.52 o
  -2   8  13        0.40        1.46      2.45 o
  -1   8  13        0.00        0.00      3.37 o
   0   8  13        1.61        1.09      2.22 o
   1   8  13       52.88       44.54      3.55 o
   2   8  13        0.05        3.34      2.34 o
  -7   0  14        0.21        1.18      3.98 o
  -6   0  14        0.43        0.47      2.16 o
  -5   0  14        8.62        7.74      1.72 o
  -4   0  14       66.78       68.72      2.57 o
  -3   0  14        0.46        0.86      1.40 o
  -2   0  14       22.32       19.09      1.38 o
  -1   0  14      584.47      579.93      4.29 o
   0   0  14      207.05      224.03      5.86 o
   1   0  14        8.67        8.48      0.66 o
   2   0  14       50.58       44.37      1.45 o
   3   0  14       29.07       27.48      1.48 o
   4   0  14       66.53       61.91      3.28 o
   5   0  14       12.69       17.66      2.53 o
   6   0  14        2.20        2.23      2.05 o
  -7   1  14        1.55        2.64      2.00 o
  -6   1  14        0.60        0.00      1.98 o
  -5   1  14      183.32      178.53      3.13 o
  -4   1  14      339.07      314.27      3.96 o
  -3   1  14        6.40        5.14      0.78 o
  -2   1  14       14.25       14.75      0.76 o
  -1   1  14       57.37       58.63      1.24 o
   0   1  14       34.46       36.14      1.17 o
   1   1  14       23.12       25.67      1.19 o
   2   1  14       54.03       52.41      1.81 o
   3   1  14      154.93      170.50      2.78 o
   4   1  14       65.77       65.20      2.09 o
   5   1  14        1.71        2.79      1.54 o
   6   1  14       10.24       12.04      1.90 o
  -7   2  14        2.00        3.24      2.39 o
  -6   2  14        0.73        0.00      1.79 o
  -5   2  14      106.51       97.64      2.84 o
  -4   2  14        4.01        2.35      1.31 o
  -3   2  14       21.38       19.46      1.31 o
  -2   2  14       14.15       15.52      1.29 o
  -1   2  14      543.27      536.21      5.91 o
   0   2  14       79.78       78.81      1.93 o
   1   2  14        1.07        0.98      0.78 o
   2   2  14       24.13       27.37      1.50 o
   3   2  14       41.99       38.47      1.64 o
   4   2  14       45.96       40.97      1.87 o
   5   2  14        0.32        0.00      1.28 o
   6   2  14       52.92       61.46      3.00 o
  -6   3  14        0.26        0.88      1.73 o
  -5   3  14       10.36       15.46      2.06 o
  -4   3  14       92.01       95.37      2.82 o
  -3   3  14       50.80       50.30      2.01 o
  -2   3  14       35.60       38.44      1.35 o
  -1   3  14      444.75      443.20      4.46 o
   0   3  14      254.93      254.49      4.36 o
   1   3  14       82.21       82.87      2.02 o
   2   3  14      106.45      101.85      2.76 o
   3   3  14        2.99        3.53      1.57 o
   4   3  14        2.76        3.06      1.20 o
   5   3  14        5.05        5.34      1.32 o
   6   3  14        0.02        0.26      1.75 o
  -6   4  14        0.56        1.22      1.99 o
  -5   4  14        2.80        3.76      1.85 o
  -4   4  14       28.97       28.03      1.92 o
  -3   4  14        8.69        7.12      1.35 o
  -2   4  14       34.73       38.20      2.27 o
  -1   4  14        0.23        0.00      1.30 o
   0   4  14       36.21       40.72      1.11 o
   1   4  14       47.91       44.37      1.67 o
   2   4  14       42.16       35.19      2.06 o
   3   4  14       49.30       43.27      4.99 o
   4   4  14        7.03        7.33      1.46 o
   5   4  14        0.21        0.00      1.28 o
  -5   5  14       28.92       28.19      3.34 o
  -4   5  14        0.32        0.54      1.67 o
  -3   5  14       52.56       45.70      2.26 o
  -2   5  14        9.61       10.61      1.62 o
  -1   5  14       48.61       47.19      2.74 o
   0   5  14        6.43        7.75      1.52 o
   1   5  14       39.40       38.00      4.44 o
   2   5  14        8.67        9.54      2.02 o
   3   5  14        4.14        6.44      1.79 o
   4   5  14        8.23        8.29      1.54 o
   5   5  14        2.58        1.06      1.79 o
  -4   6  14       29.85       34.89      3.39 o
  -3   6  14        7.54        6.82      1.65 o
  -2   6  14       34.61       35.95      3.58 o
  -1   6  14        3.50        3.32      1.85 o
   0   6  14        2.60        2.71      1.66 o
   1   6  14        3.38        0.71      2.30 o
   2   6  14       18.04       16.25      2.72 o
   3   6  14        0.10        0.00      2.40 o
   4   6  14        4.27        3.55      1.80 o
  -3   7  14        0.21        0.00      1.92 o
  -2   7  14       39.88       36.91      2.66 o
  -1   7  14        1.98        3.01      2.01 o
   0   7  14        4.11       30.22      3.66 o
   1   7  14        0.58        0.44      2.41 o
   2   7  14        2.21        2.32      2.57 o
   3   7  14        0.26        1.50      2.71 o
  -1   8  14        0.16        0.00      2.87 o
   0   8  14        0.11        0.00      3.02 o
   1   8  14        8.37        5.25      2.56 o
  -6   1  15        9.12       12.53      2.37 o
  -5   1  15       50.97       50.88      2.16 o
  -4   1  15       61.16       55.90      2.38 o
  -3   1  15        1.70        1.98      0.60 o
  -2   1  15       10.73        9.42      0.72 o
  -1   1  15       69.64       70.71      1.46 o
   0   1  15       33.04       36.46      1.01 o
   1   1  15        0.81        1.09      0.80 o
   2   1  15       46.31       51.93      1.83 o
   3   1  15        0.36        0.80      0.48 o
   4   1  15       55.85       58.74      2.32 o
   5   1  15       73.76       73.20      2.73 o
   6   1  15        4.21        2.40      1.77 o
  -6   2  15       19.58       27.86      2.95 o
  -5   2  15       13.58       14.62      1.52 o
  -4   2  15       27.02       29.80      1.81 o
  -3   2  15      224.08      236.24      3.91 o
  -2   2  15        0.00        0.74      1.11 o
  -1   2  15      193.11      190.02      2.37 o
   0   2  15      117.13      119.86      2.58 o
   1   2  15      116.17      122.66      3.21 o
   2   2  15      126.79      121.24      2.65 o
   3   2  15       36.44       38.09      1.67 o
   4   2  15        1.61        1.28      1.17 o
   5   2  15       18.02       17.53      1.84 o
   6   2  15       30.05       33.37      2.47 o
  -6   3  15        0.94        4.70      1.72 o
  -5   3  15       24.72       22.38      2.19 o
  -4   3  15       45.02       49.60      2.25 o
  -3   3  15       33.71       33.62      1.76 o
  -2   3  15       71.69       70.42      2.38 o
  -1   3  15      472.95      472.25      4.76 o
   0   3  15        0.74        4.24      0.69 o
   1   3  15       18.72       18.13      1.19 o
   2   3  15      267.37      246.91      4.17 o
   3   3  15      134.80      130.39      3.16 o
   4   3  15        6.75        5.72      1.25 o
   5   3  15        1.53        0.00      1.46 o
   6   3  15       16.81       17.17      2.13 o
  -6   4  15        0.00        0.00      2.06 o
  -5   4  15        0.00        1.01      1.78 o
  -4   4  15       11.30       11.20      1.63 o
  -3   4  15        0.12        0.00      1.26 o
  -2   4  15      195.70      191.63      3.99 o
  -1   4  15       18.60       17.39      1.62 o
   0   4  15        4.48        5.60      1.11 o
   1   4  15      140.75      138.57      3.28 o
   2   4  15       24.83       19.17      1.66 o
   3   4  15        0.33        1.52      1.48 o
   4   4  15        1.48        1.09      1.35 o
   5   4  15        1.77        1.51      1.30 o
  -5   5  15       13.66       10.34      2.46 o
  -4   5  15        0.07        0.00      1.50 o
  -3   5  15       15.99       16.26      1.77 o
  -2   5  15        1.80        1.38      1.38 o
  -1   5  15      162.89      154.96      6.03 o
   0   5  15       12.08       13.14      2.79 o
   1   5  15        7.41        7.89      2.53 o
   2   5  15       12.75       11.32      1.70 o
   3   5  15        0.55        0.71      1.52 o
   4   5  15        5.88        4.77      1.44 o
   5   5  15        2.50        4.37      1.89 o
  -4   6  15        0.07        0.00      2.17 o
  -3   6  15       14.22       13.13      1.99 o
  -2   6  15        2.55        4.44      1.68 o
  -1   6  15        3.08        2.90      1.71 o
   0   6  15       19.28       17.18      2.88 o
   1   6  15        4.43        4.04      2.31 o
   2   6  15       11.70       10.21      2.31 o
   3   6  15        1.06        0.28      2.32 o
   4   6  15        0.07        2.35      2.49 o
  -3   7  15        6.85        7.04      1.85 o
  -2   7  15        0.20        0.26      2.52 o
  -1   7  15        0.50        0.36      2.62 o
   0   7  15        2.92        4.21      2.86 o
   1   7  15        0.59        0.22      2.74 o
   2   7  15        0.06        0.00      2.16 o
  -6   0  16       27.08       40.53      6.33 o
  -5   0  16        1.00        2.64      2.32 o
  -4   0  16      141.85      133.37      4.23 o
  -3   0  16      241.46      255.88      7.39 o
  -2   0  16      196.84      189.63      3.93 o
  -1   0  16       79.56       73.35      2.02 o
   0   0  16      326.71      329.64      6.29 o
   1   0  16       12.23       10.35      0.72 o
   2   0  16       34.80       36.76      1.74 o
   3   0  16       16.21       11.85      1.95 o
   4   0  16      125.53      129.04      5.20 o
   5   0  16       29.50       26.66      2.84 o
   6   0  16        5.61        2.73      2.18 o
  -6   1  16        0.81        1.40      2.40 o
  -5   1  16       64.55       57.92      2.27 o
  -4   1  16      226.53      224.40      4.52 o
  -3   1  16       63.96       64.01      1.98 o
  -2   1  16       21.96       19.06      1.02 o
  -1   1  16        5.91        4.92      0.76 o
   0   1  16       68.46       66.94      1.35 o
   1   1  16       68.08       71.52      1.87 o
   2   1  16       70.57       74.38      2.43 o
   3   1  16       34.89       36.33      1.85 o
   4   1  16        3.48        2.77      1.41 o
   5   1  16       76.73       80.37      2.84 o
   6   1  16        1.63        0.99      1.67 o
  -6   2  16        2.93        0.56      2.21 o
  -5   2  16       22.64       19.58      1.94 o
  -4   2  16        0.10        0.09      1.28 o
  -3   2  16        2.77        3.27      1.29 o
  -2   2  16      102.44      103.35      2.62 o
  -1   2  16      110.48      108.62      2.11 o
   0   2  16        7.86        8.30      1.25 o
   1   2  16        2.85        3.71      0.84 o
   2   2  16       41.56       41.57      1.85 o
   3   2  16        9.80        9.05      1.25 o
   4   2  16       13.18       11.40      1.59 o
   5   2  16       12.05       12.00      1.70 o
   6   2  16        7.49        8.95      2.09 o
  -6   3  16        9.12        8.04      1.86 o
  -5   3  16       20.46       17.32      2.26 o
  -4   3  16       21.88       23.04      1.80 o
  -3   3  16        7.02        5.69      1.25 o
  -2   3  16      214.18      216.97      5.32 o
  -1   3  16        5.62        7.46      1.24 o
   0   3  16       20.84       16.57      1.73 o
   1   3  16       31.77       33.91      1.46 o
   2   3  16        0.45        1.33      1.24 o
   3   3  16        0.63        0.74      1.27 o
   4   3  16        8.74       10.08      1.39 o
   5   3  16        1.18        0.24      1.53 o
  -5   4  16       10.48       16.78      2.20 o
  -4   4  16        8.42        7.70      1.52 o
  -3   4  16        1.41        2.40      1.31 o
  -2   4  16        4.39        3.85      1.23 o
  -1   4  16       32.52       31.43      1.95 o
   0   4  16        1.63        1.74      1.97 o
   1   4  16        9.19        7.57      1.50 o
   2   4  16       23.57       14.91      1.52 o
   3   4  16       26.98       27.96      2.29 o
   4   4  16        4.89        4.90      1.33 o
   5   4  16        0.14        0.37      1.41 o
  -5   5  16        1.49        0.00      2.14 o
  -4   5  16        0.31        0.20      1.49 o
  -3   5  16        3.34        4.39      1.52 o
  -2   5  16        7.15       10.42      1.60 o
  -1   5  16       52.88       61.51      3.54 o
   0   5  16       20.66       17.07      2.72 o
   1   5  16       11.46       14.03      2.22 o
   2   5  16        7.72        5.54      2.31 o
   3   5  16       17.07       15.73      2.85 o
   4   5  16        9.63        8.44      1.60 o
  -4   6  16        0.63        0.08      2.07 o
  -3   6  16       10.11       11.06      1.78 o
  -2   6  16        0.31        0.49      1.49 o
  -1   6  16       12.17       13.56      2.81 o
   0   6  16        4.32        5.64      2.41 o
   1   6  16        1.61        0.77      2.30 o
   2   6  16        0.44        1.41      2.68 o
   3   6  16        0.04        0.00      2.47 o
  -2   7  16        0.22        0.39      2.41 o
  -1   7  16        0.86        0.00      2.75 o
   0   7  16       30.45       32.68      3.68 o
   1   7  16        0.34        2.15      2.88 o
   2   7  16        0.00        0.00      2.25 o
  -6   1  17        0.24        0.00      2.40 o
  -5   1  17        8.02        9.42      1.62 o
  -4   1  17      103.40      100.32      3.48 o
  -3   1  17      152.13      155.28      3.74 o
  -2   1  17       23.15       24.24      1.61 o
  -1   1  17      160.97      165.22      3.67 o
   0   1  17      466.85      488.45      5.12 o
   1   1  17        0.02        0.75      0.90 o
   2   1  17        0.92        0.87      1.10 o
   3   1  17      137.71      142.52      3.20 o
   4   1  17        3.47        2.98      1.38 o
   5   1  17        2.15        4.64      1.56 o
  -6   2  17        0.14        0.27      2.90 o
  -5   2  17        0.09        0.00      1.55 o
  -4   2  17        2.24        1.81      1.29 o
  -3   2  17       12.72       14.80      1.27 o
  -2   2  17       43.49       50.11      2.08 o
  -1   2  17       78.59       68.17      2.09 o
   0   2  17       67.67       67.37      2.19 o
   1   2  17      118.31      118.52      2.40 o
   2   2  17       41.67       36.41      1.93 o
   3   2  17       65.00       63.47      2.36 o
   4   2  17        6.99        6.82      1.53 o
   5   2  17       17.24       20.10      1.94 o
  -5   3  17        0.14        1.45      1.71 o
  -4   3  17       26.88       26.08      1.89 o
  -3   3  17       25.75       23.49      1.72 o
  -2   3  17       68.61       61.32      2.65 o
  -1   3  17        3.37        1.43      0.99 o
   0   3  17       28.84       27.73      1.99 o
   1   3  17       21.02       17.44      1.75 o
   2   3  17       11.80        7.03      1.33 o
   3   3  17        1.36        2.00      1.29 o
   4   3  17        0.01        0.64      1.41 o
   5   3  17        3.87        4.80      1.60 o
  -5   4  17        0.07        0.86      1.77 o
  -4   4  17        0.19        0.46      1.34 o
  -3   4  17       29.10       27.88      1.84 o
  -2   4  17       30.90       28.34      1.74 o
  -1   4  17       11.48        7.18      2.07 o
   0   4  17        7.15        5.83      1.82 o
   1   4  17       47.71       42.82      2.55 o
   2   4  17        0.21        0.00      1.62 o
   3   4  17        4.89        6.06      2.02 o
   4   4  17        0.04        0.00      1.44 o
  -4   5  17       34.57       33.33      2.64 o
  -3   5  17        8.49       11.46      1.68 o
  -2   5  17       22.47       17.95      2.11 o
  -1   5  17        0.19        1.72      1.98 o
   0   5  17        0.06        0.00      1.88 o
   1   5  17       38.74       39.24      2.88 o
   2   5  17        1.91        0.00      2.31 o
   3   5  17       29.23       20.25      2.89 o
   4   5  17        5.32        6.42      2.15 o
  -3   6  17        0.96        0.95      1.76 o
  -2   6  17        1.35        1.47      1.83 o
  -1   6  17       11.32       12.30      2.30 o
   0   6  17        5.55        5.63      2.41 o
   1   6  17        2.33        3.33      2.12 o
   2   6  17       11.23       11.02      2.93 o
   3   6  17        1.94        2.05      2.41 o
  -1   7  17        6.74        2.98      2.79 o
   0   7  17        9.97       12.21      3.42 o
   1   7  17        7.67        7.74      2.65 o
  -6   0  18       20.00       32.47      6.47 o
  -5   0  18       47.58       38.43      3.95 o
  -4   0  18       31.05       28.66      4.33 o
  -3   0  18      125.24      127.87      5.79 o
  -2   0  18       65.96       63.77      4.45 o
  -1   0  18      786.29      801.93     11.12 o
   0   0  18       91.94       87.83      6.01 o
   1   0  18       39.72       41.29      2.47 o
   2   0  18      137.63      148.04      3.27 o
   3   0  18       82.55       87.24      3.77 o
   4   0  18       51.65       48.22      4.27 o
   5   0  18        3.14        3.46      2.13 o
  -6   1  18        5.63       11.00      4.30 o
  -5   1  18        0.84        1.06      1.58 o
  -4   1  18      144.81      133.75      4.03 o
  -3   1  18       11.08       12.24      1.74 o
  -2   1  18       75.15       75.79      2.42 o
  -1   1  18      280.58      276.50      4.85 o
   0   1  18       14.90       16.78      1.46 o
   1   1  18       60.45       61.59      2.35 o
   2   1  18        0.18        0.00      0.97 o
   3   1  18        4.26        3.63      1.35 o
   4   1  18       25.49       24.47      1.94 o
   5   1  18        0.02        0.00      1.58 o
  -5   2  18        5.47        7.40      1.64 o
  -4   2  18       19.06       18.80      1.66 o
  -3   2  18        4.96        6.02      1.35 o
  -2   2  18      171.31      183.95      3.60 o
  -1   2  18       43.99       41.45      2.67 o
   0   2  18       51.68       44.38      1.92 o
   1   2  18       13.36       16.25      1.49 o
   2   2  18       52.34       45.88      2.12 o
   3   2  18        1.58        0.00      1.28 o
   4   2  18        0.26        0.00      1.47 o
   5   2  18       16.44       20.42      1.95 o
  -5   3  18        0.00        0.35      1.67 o
  -4   3  18        3.24        1.41      1.40 o
  -3   3  18       14.26       18.32      1.61 o
  -2   3  18       12.06       15.24      1.39 o
  -1   3  18       47.39       51.64      2.48 o
   0   3  18        8.03        9.04      1.79 o
   1   3  18        2.38        2.20      1.44 o
   2   3  18        1.43        3.26      1.87 o
   3   3  18       20.41       20.22      2.13 o
   4   3  18       17.90       18.86      1.80 o
   5   3  18        0.61        1.30      1.61 o
  -5   4  18        2.81        2.14      1.79 o
  -4   4  18        9.62        9.09      1.49 o
  -3   4  18        0.01        0.00      1.33 o
  -2   4  18        1.88        1.81      1.51 o
  -1   4  18       11.11        9.11      2.11 o
   0   4  18       29.98       26.98      2.77 o
   1   4  18        0.70        0.42      1.62 o
   2   4  18       44.83       41.29      2.68 o
   3   4  18        0.01        0.00      2.14 o
   4   4  18        0.01        0.00      1.95 o
  -4   5  18        2.88        1.32      1.90 o
  -3   5  18        8.12       10.03      2.02 o
  -2   5  18        0.01        0.00      1.82 o
  -1   5  18        0.23        0.38      1.97 o
   0   5  18        0.02        0.39      1.73 o
   1   5  18        0.28        0.00      1.81 o
   2   5  18       18.64       18.44      2.39 o
   3   5  18       10.19        7.81      2.15 o
  -3   6  18        0.98        1.22      1.87 o
  -2   6  18        7.02        5.70      1.96 o
  -1   6  18       13.16       14.19      2.43 o
   0   6  18        0.33        1.14      2.10 o
   1   6  18        0.01        0.00      2.16 o
   2   6  18        0.55        2.03      2.66 o
  -5   1  19        6.55        2.18      1.55 o
  -4   1  19        4.31        4.09      1.67 o
  -3   1  19       26.26       26.85      3.09 o
  -2   1  19        9.99        9.21      1.88 o
  -1   1  19       81.16       74.88      2.22 o
   0   1  19       30.45       36.79      1.88 o
   1   1  19       28.36       33.60      2.36 o
   2   1  19       14.12       11.89      1.38 o
   3   1  19       41.30       40.27      2.04 o
   4   1  19       18.87       18.52      1.78 o
   5   1  19        3.35        3.65      1.53 o
  -5   2  19       12.23       14.43      2.14 o
  -4   2  19        0.65        1.68      1.36 o
  -3   2  19        3.52        1.34      1.53 o
  -2   2  19        0.13        0.50      1.27 o
  -1   2  19       12.08       17.48      1.70 o
   0   2  19        5.60        8.16      1.45 o
   1   2  19       26.51       25.47      1.71 o
   2   2  19       37.94       29.22      2.53 o
   3   2  19       19.40       21.54      2.75 o
   4   2  19       13.19       11.69      1.64 o
  -5   3  19        0.04        0.14      1.73 o
  -4   3  19       22.34       21.57      1.84 o
  -3   3  19      112.20      117.79      3.40 o
  -2   3  19       16.82       19.87      1.79 o
  -1   3  19       52.62       45.60      2.46 o
   0   3  19       17.81       15.54      2.03 o
   1   3  19        5.57        7.10      1.58 o
   2   3  19        7.23        5.26      1.57 o
   3   3  19       15.26       13.67      2.32 o
   4   3  19        8.47        7.44      1.88 o
  -4   4  19        0.41        0.56      1.43 o
  -3   4  19       28.55       29.55      2.23 o
  -2   4  19       13.30       15.79      1.91 o
  -1   4  19        0.66        0.86      1.62 o
   0   4  19        8.15        7.53      1.93 o
   1   4  19       25.00       25.38      2.32 o
   2   4  19        5.81        5.67      1.73 o
   3   4  19        0.62        0.00      1.95 o
   4   4  19        0.53        0.00      2.13 o
  -3   5  19        0.12        0.13      1.93 o
  -2   5  19        5.70        7.12      1.96 o
  -1   5  19        3.21        3.14      2.13 o
   0   5  19        1.36        1.65      1.76 o
   1   5  19        0.01        0.41      2.00 o
   2   5  19        5.42        3.90      2.00 o
   3   5  19        1.53        0.62      2.00 o
  -2   6  19        3.00        3.95      1.92 o
  -1   6  19        2.34        1.41      2.23 o
   0   6  19        1.36        4.51      2.11 o
   1   6  19       10.12        9.67      2.03 o
  -5   0  20        2.21        0.00      2.42 o
  -4   0  20        0.32        0.00      3.22 o
  -3   0  20        3.86        3.49      2.71 o
  -2   0  20        9.76        6.30      2.36 o
  -1   0  20       73.90       91.17      3.31 o
   0   0  20       33.23       31.15      2.76 o
   1   0  20        5.18        5.84      1.69 o
   2   0  20      125.73      137.61      4.34 o
   3   0  20      106.81      100.90      4.17 o
   4   0  20        8.34        6.75      2.23 o
  -5   1  20        0.65        1.68      1.93 o
  -4   1  20        0.02        0.00      1.99 o
  -3   1  20        0.00        0.00      1.75 o
  -2   1  20       68.99       56.07      3.17 o
  -1   1  20       39.60       35.75      2.05 o
   0   1  20      337.02      359.90      4.91 o
   1   1  20       25.78       25.20      1.60 o
   2   1  20        5.30        6.43      1.89 o
   3   1  20        2.08        1.73      1.64 o
   4   1  20        6.11        5.04      1.51 o
  -5   2  20        2.05        3.33      2.45 o
  -4   2  20       40.94       33.97      2.56 o
  -3   2  20        0.02        0.29      1.61 o
  -2   2  20      111.74      109.65      4.05 o
  -1   2  20        9.67        7.41      1.52 o
   0   2  20      175.47      188.20      3.74 o
   1   2  20        0.08        0.96      1.50 o
   2   2  20       10.47        7.20      1.96 o
   3   2  20        0.00        0.00      1.76 o
   4   2  20       12.45       12.69      2.06 o
  -4   3  20       16.32       14.01      1.66 o
  -3   3  20       34.81       34.03      2.27 o
  -2   3  20        1.96        3.21      1.44 o
  -1   3  20       27.83       30.46      2.01 o
   0   3  20        0.81        2.53      1.83 o
   1   3  20        1.31        2.66      1.55 o
   2   3  20        0.08        2.58      1.56 o
   3   3  20        5.79        6.86      2.25 o
   4   3  20        1.75        3.05      1.90 o
  -4   4  20        3.38        4.95      1.64 o
  -3   4  20        1.90        3.58      1.65 o
  -2   4  20        4.02        4.67      1.45 o
  -1   4  20        2.34        6.64      1.70 o
   0   4  20        1.47        5.09      2.11 o
   1   4  20        2.76        1.36      1.80 o
   2   4  20        3.35        3.07      2.27 o
   3   4  20        0.29        0.00      2.05 o
  -3   5  20       23.29       26.95      2.50 o
  -2   5  20       32.98       45.70      3.00 o
  -1   5  20        3.20        0.91      1.89 o
   0   5  20        3.43        4.32      1.91 o
   1   5  20        3.77        2.99      2.24 o
   2   5  20        4.60        4.23      2.12 o
  -4   1  21        1.54        0.00      1.76 o
  -3   1  21        1.91        0.93      1.83 o
  -2   1  21        1.33        1.38      1.82 o
  -1   1  21       65.71       63.89      2.99 o
   0   1  21        0.40        2.47      1.37 o
   1   1  21        0.90        0.41      1.18 o
   2   1  21        0.16        0.00      1.88 o
   3   1  21       30.48       29.90      2.36 o
   4   1  21        8.17        9.16      1.88 o
  -4   2  21        5.32        4.75      1.87 o
  -3   2  21        5.28        3.76      1.64 o
  -2   2  21        0.03        0.03      1.88 o
  -1   2  21       16.38       21.79      2.06 o
   0   2  21       13.77       16.72      1.83 o
   1   2  21        0.08        0.00      1.55 o
   2   2  21        6.04        5.62      2.08 o
   3   2  21       20.98       23.29      2.66 o
   4   2  21        8.02        7.00      1.89 o
  -4   3  21       40.17       45.15      2.83 o
  -3   3  21       35.17       39.61      2.47 o
  -2   3  21        0.71        4.58      1.70 o
  -1   3  21       15.24       19.30      2.04 o
   0   3  21        9.71       12.18      2.06 o
   1   3  21       31.85       30.06      2.47 o
   2   3  21        3.73        3.41      1.70 o
   3   3  21        2.15        1.86      2.11 o
  -3   4  21        0.22        0.61      1.80 o
  -2   4  21       15.50       18.80      2.02 o
  -1   4  21       12.32       14.44      2.02 o
   0   4  21        0.42        0.00      2.24 o
   1   4  21       19.64       23.01      2.58 o
   2   4  21        2.07        2.51      2.54 o
  -2   5  21        8.87       12.64      2.80 o
  -1   5  21        2.70        3.03      1.93 o
   0   5  21        8.11        8.65      2.06 o
   1   5  21        5.99        3.65      2.25 o
  -4   0  22       13.52       12.50      3.01 o
  -3   0  22       30.71       34.65      4.56 o
  -2   0  22       14.94       15.28      2.58 o
  -1   0  22       54.68       54.50      3.73 o
   0   0  22       84.83       79.74      4.14 o
   1   0  22        6.28       10.66      2.77 o
   2   0  22       42.06       38.19      5.08 o
   3   0  22        2.73        3.15      3.09 o
  -4   1  22        1.28        0.00      1.90 o
  -3   1  22        4.39        3.73      1.95 o
  -2   1  22       11.72       10.37      1.90 o
  -1   1  22      124.18      119.03      3.85 o
   0   1  22       31.17       31.65      2.06 o
   1   1  22       20.20       22.71      2.27 o
   2   1  22        0.15        0.20      1.88 o
   3   1  22       11.50        8.80      2.25 o
  -4   2  22        1.02        0.60      1.86 o
  -3   2  22        8.07        8.47      2.09 o
  -2   2  22       12.88       15.31      2.31 o
  -1   2  22        6.03        4.34      1.77 o
   0   2  22        0.04        2.33      1.64 o
   1   2  22        5.39        4.39      1.75 o
   2   2  22        9.68       12.54      2.30 o
   3   2  22       22.43       19.76      2.58 o
  -3   3  22       10.18       12.51      1.91 o
  -2   3  22       12.75       22.10      2.60 o
  -1   3  22        1.19        3.42      1.73 o
   0   3  22       11.62       16.98      2.29 o
   1   3  22       39.90       42.11      2.98 o
   2   3  22        0.04        0.00      1.76 o
  -2   4  22        4.93        5.02      2.02 o
  -1   4  22        7.89        5.70      1.98 o
   0   4  22        1.66        0.01      2.42 o
   1   4  22        8.17        7.86      2.13 o
   2   4  22        0.60        1.51      2.65 o
  -3   1  23        5.23        5.09      1.86 o
  -2   1  23        2.33        2.16      1.64 o
  -1   1  23        0.81        2.42      1.60 o
   0   1  23        3.47        5.03      1.43 o
   1   1  23        5.86        3.18      1.70 o
   2   1  23        8.41        7.21      2.10 o
   3   1  23        0.59        0.53      2.11 o
  -3   2  23        8.90       11.91      2.23 o
  -2   2  23        4.34        4.85      1.96 o
  -1   2  23        0.03        0.00      1.73 o
   0   2  23       19.36       21.40      2.06 o
   1   2  23        4.58        5.89      1.88 o
   2   2  23        0.01        0.68      1.99 o
  -2   3  23       10.50       15.36      2.44 o
  -1   3  23       11.81       14.87      2.56 o
   0   3  23       37.82       37.57      2.99 o
   1   3  23        3.66        2.96      2.03 o
   2   3  23        1.14        2.11      1.77 o
  -1   4  23        5.72        6.60      2.47 o
   0   4  23       27.76       38.92      4.49 o
  -3   0  24        1.87        0.62      2.44 o
  -2   0  24       17.06       18.95      3.41 o
  -1   0  24        6.15        9.84      2.47 o
   0   0  24        0.78        0.00      2.06 o
   1   0  24        2.42        0.18      4.36 o
   2   0  24        4.57        5.40      4.00 o
  -2   1  24        0.15        0.00      1.66 o
  -1   1  24        3.91        7.66      1.64 o
   0   1  24       13.74       15.55      1.76 o
   1   1  24        3.53        2.04      1.99 o
   2   1  24        1.05        1.34      2.02 o
  -2   2  24       13.81       15.13      2.45 o
  -1   2  24        7.71        7.85      1.91 o
   0   2  24        1.29        0.00      2.62 o
   1   2  24        4.45        2.73      2.04 o
  -1   3  24        6.02        6.52      2.15 o
   0   3  24       78.33       93.45      4.46 o
  -1   1  25       14.11       18.86      1.91 o
   0   1  25        9.27        6.53      2.08 o
 
